# Supplementary material for: Epigenome erosion and SOX10 drive neural crest phenotypic mimicry in triple-negative breast cancer
Source: NPJ Breast Cancer. 2022 May 2;8:57. doi: 10.1038/s41523-022-00425-x (PMC9061835; doi:10.1038/s41523-022-00425-x)
Supplement: Supplementary file 1 — Supplementary data tables [file 41523_2022_425_MOESM1_ESM.xlsx]

## Sheet: S1_Antibodies & staining
Table-S1. Antibodies and immuno-staining conditions.
Antigen	Application	Conjugate	Clone	Isotype	Cat no.	Host	Supplier	Working dilution	Antigen retrieval	Staining localisation scored	Positivity threshold or parameters scored
ER	IHC, IF	–	6F11		NCL-L-ER-6F11	M	Novocastra	100	C	nuc	Strong+ >1% cells
PR	IHC	–	1A6		NCL-L-PGR-312	M	Novocastra	200	C	nuc	Strong+ >1% cells
Ki67	IHC	–	MIB-1		M7240	M	Dako	200	C	nuc	Strong+ ≥20% cells
CK5/6	IHC	–	D5/16B4		MAB-1620	M	Chemicon	400	C	memb, cyto	Strong+ >1% cells
CK14	IHC	–	LL002		NCL-LL002	M	Novocastra	40	C	memb, cyto	Strong+ >1% cells
CK8/18	IHC, IF	–	5D3		NCL-L-CE	M	Novocastra	100	C	memb, cyto	Strong+ >1% cells
EGFR	IHC	–	31G7		280005	M	Invitrogen	100	E	memb	Strong+ >1% cells
Ki-67	IHC, IF	–	MIB-1		M7240	M	Dako	200	C	nuc	> 20%+
cKIT	IHC, IF	–	polyclonal		A4502	R	Dako	800	E	memb	Any+
SOX10	IHC, IF	–	sc-17342		N-20	G	Santa Cruz	100	C	nuc, cyto	Any+
	WB							500
ID4	IHC	–	82-12		BCH-9	R	Biocheck	400	C	nuc	Any+
ELF5	IHC	–	polyclonal		sc-376737	G	Santa Cruz	200	E	nuc, cyto	% and intensity (1-3+)
PrPC	IHC	–	SAF32		189720	M	Cayman Chemicals	50	none	memb, cyto	Any+
ITGB4	IHC	–	D8P6C		14803	R	Cell Signaling	200	E	memb	% and intensity (1-3+)
SOX9	IHC	–	polyclonal		AB5535	R	Merck Millipore	5000	C	nuc	Any+
ROPN1B	IHC	–	polyclonal		HPA052530	R	Sigma-Aldrich	200	E	cyto	Any+
beta actin	WB	–	8H10D10		3700	M	Cell Signaling	5000	–	–	–
G IgG	IF	AF®488	polyclonal		A11008	R	Invitrogen	500	–	–	–
M IgG1	IF	AF®594	polyclonal		A21125	G	Invitrogen	400	–	–	–
EpCAM	FACS	APC	EBA-1	IgG1	347200	M	BD Biosciences	1000
CD49f	FACS	Pacific blue	GoH3	IgG2a κ	313620	R	Biolegend	500	–	memb	thresholded in each expt
CD140b	FACS	PE	28D4	IgG2a κ	558821	M	BD Biosciences	100	–	memb	thresholded in each expt
CD45	FACS	PE	HI30	IgG1 κ	555483	M	BD Biosciences	100	–	memb	thresholded in each expt
CD31	FACS	PE	WM59	IgG1 κ	555446	M	BD Biosciences	100	–	memb	thresholded in each expt
–	FACS	Pacific blue	RTK2758	IgG2a κ	400527	R	Biolegend	matched to test Ab for each lot	–	–	thresholded in each expt
–	FACS	APC	X40	IgG1	340442	M	BD Biosciences	matched to test Ab for each lot	–	–	thresholded in each expt
–	FACS	PE	X39	IgG2a κ	349053	M	BD Biosciences	matched to test Ab for each lot	–	–	thresholded in each expt
–	FACS	PE	MOPC-21	IgG1 κ	551436	M	BD Biosciences	matched to test Ab for each lot	–	–	thresholded in each expt
Abbreviations: AF®, Alexa Fluor®; C, citrate buffer; E, EDTA buffer; FACS, fluorescence-activated cell sorting; G, goat; IF, immunofluorescence; IHC, immunohistochemistry; M, mouse; memb, plasma membrane staining; nuc, nuclear staining; WB, Western blot.

## Sheet: S2_ChiSq + MVA
Table-S2. Association of SOX10 expression with histopathological parameters in breast cancer (see also Fig-S2h), and results of multivariate regression analysis.
Association of SOX10 expression with histopathological parameters in breast cancer											Multivariable Cox regression analysis results
Parameter	q Category	no. cases				% cases			p value		n=214 evaluable TNBC cases
	SOX10 staining u	negative	heterog.	positive	total	negative	heterog.	positive			Variables in the model q	Significance	Hazard ratio	95% CI for HR
Histological type	IC NST	734	43	75	852	0.861502	0.0504695	0.0880282	8.459e-32		SOX10_nuclear	0.002	1.8	1.23	2.61
	ILC & variants	102	2	1	105	0.971429	0.0190476	0.00952381			Tumour size	0.013	1.5	1.1	2.1
	mixed ducto-lob	59	2	2	63	0.936508	0.031746	0.031746			Young age (≤40 yr at diagnosis)	0.04	0.6	0.37	0.98
	mixed IC NST + special type	188	3	5	196	0.959184	0.0153061	0.0255102			Grade	0.47	1.22	0.72	2.08
	metaplastic	60	30	19	109	0.550459	0.275229	0.174312
	medullary	10	3	9	22	0.454545	0.136364	0.409091			n=68 evaluable TNBC cases
	special types, other	63	1	6	70	0.9	0.0142857	0.0857143			Variables in the model q	Significance	Hazard ratio	95% CI for HR
	total	1216	84	117	1417						SOX10_nuclear	0.023	2.5	1.13	5.48
Grade	1	146	7	1	154	0.948052	0.0454545	0.00649351	3.4575e-17		% sTILS*	0.123	0.96	0.97	1
	2	465	11	6	482	0.96473	0.0228216	0.0124481			Tumour size	0.14	1.56	0.87	2.8
	3	556	36	94	686	0.810496	0.0524781	0.137026
	total	1167	54	101	1322						*stromal tumour infiltrating lymphocyte %, evaluated using international working group criteria (Salgado et al, 2015)
Stage	I	458	12	42	512	0.894531	0.0234375	0.0820312	0.0155093
	II	270	3	15	288	0.9375	0.0104167	0.0520833
	III	66	0	12	78	0.846154	0	0.153846
	total	794	15	69	878
Tumour size	<2 cm	485	13	26	524	0.925573	0.0248092	0.0496183	0.0185217
	2-5 cm	533	17	55	605	0.880992	0.0280992	0.0909091
	>5 cm	48	3	8	59	0.813559	0.0508475	0.135593
	total	1066	33	89	1188
Lymphovascular invasion	absent	284	31	26	341	0.832845	0.0909091	0.0762463	ns
	present	88	8	6	102	0.862745	0.0784314	0.0588235
	total	372	39	32	443
Lymphocytic infiltrate	absent	144	12	4	160	0.9	0.075	0.025	0.00024919
	mild	164	13	13	190	0.863158	0.0684211	0.0684211
	moderate-severe	65	14	14	93	0.698925	0.150538	0.150538
	total	373	39	31	443
Tumour border	infiltrative	319	30	18	367	0.86921	0.0817439	0.0490463	9.15053e-05
	pushing	54	9	14	77	0.701299	0.116883	0.181818
	total	373	39	32	444
Ki67 expression (20% threshold)	low	636	25	26	687	0.925764	0.0363901	0.0378457	1.53561e-09
	high	388	25	65	478	0.811715	0.0523013	0.135983
	total	1024	50	91	1165
HER2 status (CISH)	negative	751	47	77	875	0.858286	0.0537143	0.088	7.27893e-05
	positive	142	2	0	144	0.986111	0.0138889	0
	total	893	49	77	1019
ER status	negative	226	28	93	347	0.651297	0.0806916	0.268012	1.32946e-60
	positive	944	24	8	976	0.967213	0.0245902	0.00819672
	total	1170	52	101	1323
TN status	non-TN	1031	24	9	1064	0.968985	0.0225564	0.00845865	1.40794e-96
	TNBC	123	28	92	243	0.506173	0.115226	0.378601
	total	1154	52	101	1307
Other prognostic subgroups	HER2+	142	2	0	144	0.986111	0.0138889	0	1.44866e-82
	ER+ (Ki67-low)	531	15	2	548	0.968978	0.0273723	0.00364964
	ER+ (Ki67-high)	271	5	5	281	0.964413	0.0177936	0.0177936
	TN (basal-like)	95	25	75	195	0.487179	0.128205	0.384615
	TN (non-basal)	27	2	14	43	0.627907	0.0465116	0.325581
	total	1066	49	96	1168

## Sheet: S3_Differential GEX
Table-S3. Differential expression analysis results for SOX10-high versus SOX10-low TNBCs from the TGCA and METABRIC expression datasets.
TCGA	logFC	AveExpr	t	P.Value	adj.P.Val		METABRIC	logFC	AveExpr	t	P.Value	adj.P.Val
ROPN1B	4.75708	3.6213	11.8442	5.32876e-22	1.05579e-17		SOX10	3.12463	7.56815	34.2215	5.02058e-102	1.02837e-97
SOX10	5.93825	2.88568	11.074	4.2414e-20	4.20174e-16		ROPN1B	0.972513	6.29957	17.3292	3.2608e-46	3.33955e-42
SOX8	4.06157	2.81135	9.99774	1.21269e-17	8.00903e-14		ROPN1	2.61145	7.94978	16.849	1.83508e-44	1.25293e-40
EXTL1	4.09298	0.63033	9.55717	1.42388e-16	7.05284e-13		S100A1	1.90081	7.59247	13.4495	3.79132e-32	1.94144e-28
SHC4	3.60458	2.78438	9.30319	5.85184e-16	2.31885e-12		SHC4	1.59224	6.67762	12.9722	1.88422e-30	7.71891e-27
ROPN1	3.9735	4.54806	9.25411	8.66599e-16	2.86165e-12		FRMD3	1.17329	6.95598	12.8558	4.85915e-30	1.65883e-26
AQP5	4.39988	3.08583	8.49249	5.58584e-14	1.58103e-10		ELF5	1.75977	7.89207	12.3997	1.94946e-28	5.70441e-25
S100B	2.81105	2.00583	8.36745	1.00433e-13	2.48734e-10		SFRP1	2.08668	9.75818	11.8807	1.24232e-26	3.05373e-23
TTYH1	4.09355	3.39826	8.20494	2.42279e-13	5.33363e-10		SYNM	0.878003	6.74591	11.871	1.34177e-26	3.05373e-23
MFGE8	1.87717	1.304	8.02968	6.22981e-13	1.23431e-09		TTYH1	1.65318	6.84147	11.7084	4.87449e-26	9.98442e-23
ST3GAL6	1.43654	1.1524	7.99415	7.5389e-13	1.35789e-09		MIA	1.48284	6.87746	11.6567	7.33592e-26	1.36601e-22
SNX22	1.36786	0.968664	7.84425	1.68116e-12	2.77573e-09		GABRP	2.81383	9.63582	11.4282	4.44116e-25	7.58069e-22
MIA	3.78944	3.18991	7.6512	4.68929e-12	7.14684e-09		KRT23	0.862263	6.76687	11.3807	6.44334e-25	1.01522e-21
SYNM	2.09493	1.51806	7.48327	1.13674e-11	1.60873e-08		PLEKHB1	1.29719	7.5295	10.9977	1.27451e-23	1.8647e-20
NDRG2	1.74268	0.665623	7.43221	1.48589e-11	1.96266e-08		HRCT1	1.28762	6.55371	10.9582	1.72939e-23	2.36154e-20
FZD9	2.3723	3.17098	7.37748	1.97868e-11	2.45023e-08		MBOAT1	0.485826	6.51267	10.9421	1.95813e-23	2.50678e-20
RGMA	1.68584	1.98493	7.3373	2.44054e-11	2.84438e-08		SCRG1	2.16352	7.38526	10.9095	2.51914e-23	3.03527e-20
APBA1	1.55176	0.675939	7.3219	2.64458e-11	2.91094e-08		EPHB3	1.04521	7.41253	10.8857	3.02739e-23	3.445e-20
FAM198A	1.71458	0.127816	7.15335	6.34233e-11	6.61372e-08		LEMD1	1.29806	6.38094	10.8533	3.8851e-23	4.18834e-20
S100A1	3.25927	1.41882	7.11716	7.64483e-11	7.57335e-08		CITED4	1.27616	8.94079	10.7749	7.10309e-23	7.27463e-20
C1orf130	2.60619	2.00306	7.06977	9.75777e-11	9.20622e-08		SOX8	1.81312	7.33991	10.7414	9.18258e-23	8.95652e-20
COL9A1	4.30983	2.74614	7.21952	1.04859e-10	9.44351e-08		ART3	2.0218	7.44704	10.6591	1.72544e-22	1.60646e-19
C20orf112	0.797414	-0.132183	6.91227	2.18574e-10	1.88287e-07		UGT8	0.422509	5.83799	10.6338	2.09292e-22	1.86388e-19
GCOM1	1.4152	-0.422993	6.84592	3.06331e-10	2.52889e-07		RGMA	1.14353	8.46183	10.5447	4.12902e-22	3.52394e-19
SFRP1	2.39306	2.43957	6.83574	3.22573e-10	2.55646e-07		MFGE8	1.15535	11.4939	10.2269	4.56795e-21	3.74261e-18
MFSD2A	-1.55884	0.713019	-6.75427	4.87174e-10	3.71245e-07		KHDRBS3	0.978158	7.91897	10.1325	9.27507e-21	7.30697e-18
LOC284578	2.65675	1.94498	6.76712	5.14607e-10	3.72195e-07		CMTM7	0.837438	8.52638	10.1217	1.00551e-20	7.62811e-18
SOX6	2.56837	1.98641	6.73908	5.2599e-10	3.72195e-07		FOXC1	1.76344	10.8057	9.98921	2.7013e-20	1.9761e-17
TMEM158	1.83481	1.65875	6.72169	5.74165e-10	3.92274e-07		SCARB1	0.802984	8.30258	9.66391	2.97949e-19	2.10445e-16
CA6	4.13939	2.70284	6.90902	6.5457e-10	4.323e-07		EN1	0.697444	6.13654	9.65454	3.19096e-19	2.17868e-16
CCDC14	0.920276	0.579717	6.67465	7.27468e-10	4.64946e-07		KCNK5	0.645281	6.33805	9.63555	3.66655e-19	2.42265e-16
NRTN	2.04004	1.88458	6.58162	1.15906e-09	6.75426e-07		FOXA1	-1.85831	7.40485	-9.50443	9.53302e-19	6.10203e-16
OSR1	2.69815	1.21145	6.58186	1.15767e-09	6.75426e-07		RASD2	1.21816	8.15639	9.36659	2.58505e-18	1.60454e-15
SLC41A3	0.650451	0.310862	6.58682	1.12935e-09	6.75426e-07		CLCA2	-1.63128	6.31181	-9.31591	3.72337e-18	2.24311e-15
KRT23	2.76504	1.59533	6.51697	1.59942e-09	9.0541e-07		CRYAB	1.62663	10.2805	9.19292	8.9895e-18	5.26091e-15
FAM19A3	2.73252	2.65563	6.47467	2.01327e-09	1.10803e-06		BLVRA	-0.61898	8.54827	-9.18454	9.54391e-18	5.43022e-15
SCARB1	1.11791	0.464221	6.34952	3.65808e-09	1.9073e-06		VTCN1	1.62305	9.65286	9.17169	1.04607e-17	5.79099e-15
TMPRSS5	2.53669	1.7216	6.36844	3.60464e-09	1.9073e-06		SOSTDC1	1.20632	6.94614	9.03089	2.84475e-17	1.5334e-14
C2CD4A	-3.08356	-0.585291	-6.28345	5.05596e-09	2.56855e-06		VGLL1	1.52937	7.66626	9.02699	2.92441e-17	1.53592e-14
EPHB3	1.33753	1.23009	6.2664	5.49509e-09	2.72186e-06		TFCP2L1	1.1254	7.11987	9.00826	3.33842e-17	1.70952e-14
C6orf64	0.605386	0.318742	6.25474	5.81653e-09	2.8108e-06		MAST4	-0.468173	6.04721	-9.00401	3.44027e-17	1.71871e-14
EN1	2.72627	3.49555	6.23948	6.26576e-09	2.9558e-06		C2ORF82	1.84553	7.30417	8.97712	4.15944e-17	2.02852e-14
AQP6	2.26538	1.24072	6.26327	6.4992e-09	2.99462e-06		C9ORF152	-1.4058	6.88638	-8.95409	4.89249e-17	2.33053e-14
LOC100132215	1.34931	1.05521	6.20175	7.5276e-09	3.37541e-06		AR	-0.404622	5.68381	-8.91154	6.60003e-17	3.07246e-14
PLEKHB1	1.84708	1.05918	6.19799	7.66635e-09	3.37541e-06		HORMAD1	0.557485	5.94842	8.89056	7.64797e-17	3.48119e-14
KCNQ4	2.04209	2.2035	6.14455	1.02787e-08	4.33302e-06		RAD51L1	0.28904	5.69382	8.88447	7.98184e-17	3.55418e-14
NCAN	4.16578	2.88502	6.2044	1.01712e-08	4.33302e-06		KANK1	0.30059	6.20388	8.8289	1.17795e-16	5.13362e-14
MTSS1L	0.933397	0.837521	6.0949	1.26196e-08	5.20899e-06		TRIM2	0.94375	7.83698	8.80728	1.37006e-16	5.84645e-14
CADPS2	-1.36642	-1.05736	-6.09033	1.29002e-08	5.21615e-06		FZD9	1.15372	7.09614	8.80186	1.4229e-16	5.94801e-14
FAAH2	-1.23065	-1.13209	-6.07598	1.4052e-08	5.56824e-06		TFF3	-1.93631	7.52854	-8.74487	2.11656e-16	8.6707e-14
SCRG1	3.52929	3.64987	6.07886	1.43333e-08	5.56833e-06		BTBD3	0.362127	6.62064	8.73522	2.26338e-16	9.09036e-14
HRCT1	2.36227	2.52454	6.06229	1.47626e-08	5.59052e-06		TFAP2B	-0.703429	5.90583	-8.65301	4.00231e-16	1.57652e-13
RYR3	1.74448	1.27577	6.05959	1.49547e-08	5.59052e-06		DSC2	0.873313	8.06668	8.6292	4.71811e-16	1.82342e-13
CYP4Z2P	-3.92455	-4.08803	-6.13776	1.70627e-08	6.26043e-06		COBL	1.07306	8.01532	8.59447	5.99499e-16	2.19278e-13
SIX3	3.12822	2.73663	6.04059	1.74984e-08	6.30357e-06		HAPLN3	0.852826	7.54813	8.59531	5.96032e-16	2.19278e-13
TNIK	-1.3976	-0.957705	-6.0084	1.91115e-08	6.76172e-06		OGFRL1	0.71527	7.07626	8.59551	5.95233e-16	2.19278e-13
C8orf46	2.91158	1.95799	6.00005	1.98895e-08	6.89729e-06		VSTM2L	-0.62912	5.83005	-8.57593	6.81127e-16	2.44764e-13
NRBP2	0.930569	0.473839	5.9969	2.01909e-08	6.89729e-06		CYB5R2	0.56537	6.93635	8.55655	7.78212e-16	2.7483e-13
MEGF10	2.05875	-0.0446093	5.97863	2.20306e-08	7.39818e-06		MUCL1	-2.77664	8.46984	-8.53123	9.26017e-16	3.21485e-13
VGLL1	2.9351	4.57302	5.97316	2.40962e-08	7.95698e-06		CYB5A	-0.959052	9.38444	-8.4986	1.15808e-15	3.95351e-13
TBX19	1.0499	1.31837	5.92926	2.78653e-08	9.05075e-06		SLC22A23	-0.612933	7.01684	-8.47069	1.40163e-15	4.70648e-13
CITED4	1.49106	0.258583	5.91855	2.93185e-08	9.22043e-06		TMEM158	1.3488	9.46128	8.45818	1.52668e-15	5.0437e-13
EPHB1	1.75263	1.64794	5.91913	2.92381e-08	9.22043e-06		TMEM135	-0.475504	6.8385	-8.44601	1.65884e-15	5.39332e-13
ELF5	2.61784	2.72289	5.90483	3.17619e-08	9.83278e-06		AIF1L	0.848855	7.51862	8.44198	1.70511e-15	5.45715e-13
MRAS	0.95327	1.1269	5.84523	4.14708e-08	1.26409e-05		TM4SF1	0.922737	12.2652	8.39801	2.3004e-15	7.2491e-13
FBXO32	1.31286	0.736033	5.84078	4.23494e-08	1.27132e-05		MRAS	0.494742	6.73027	8.38767	2.46795e-15	7.65924e-13
DIRAS1	1.62027	0.740145	5.83575	4.33642e-08	1.28235e-05		SIDT1	-0.557605	5.89211	-8.35055	3.17493e-15	9.70627e-13
GNG7	1.33808	-0.11917	5.82998	4.45589e-08	1.2983e-05		KLK11	0.847052	6.12636	8.34143	3.37724e-15	1.01729e-12
TSPAN1	-2.19351	-3.4218	-5.82324	4.59958e-08	1.32075e-05		SERPINB5	1.39225	7.76759	8.32907	3.67218e-15	1.09011e-12
GALNT6	-1.31368	-1.93111	-5.81673	4.74262e-08	1.34236e-05		CNTNAP2	-1.19927	6.68599	-8.30354	4.36385e-15	1.25894e-12
C8orf85	2.54646	0.852713	5.80433	5.02704e-08	1.40283e-05		GALNT10	-0.234626	5.95505	-8.30427	4.34266e-15	1.25894e-12
AKR1B10	-3.18673	0.511956	-5.84989	5.16333e-08	1.42085e-05		MED30	0.679655	9.07542	8.29975	4.47703e-15	1.27365e-12
PRKX	0.780148	1.50599	5.77611	5.73857e-08	1.52946e-05		NPY5R	0.15678	5.45415	8.29595	4.5934e-15	1.28886e-12
ALCAM	-1.52205	-1.27677	-5.77972	5.64243e-08	1.52946e-05		CROT	-0.729186	6.78982	-8.28911	4.81064e-15	1.33157e-12
MAST4	-1.30696	-1.87271	-5.77422	5.78962e-08	1.52946e-05		S100A13	0.424756	7.1867	8.25845	5.91511e-15	1.61546e-12
DLX5	2.28795	1.70681	5.7574	6.26388e-08	1.63298e-05		ALCAM	-1.06759	8.25027	-8.22933	7.19531e-15	1.93923e-12
BZRAP1	1.47668	-0.391073	5.74113	6.75872e-08	1.7391e-05		EPHB1	0.64785	6.47896	8.22274	7.52103e-15	2.00069e-12
TFAP2C	1.06328	0.509484	5.73662	6.90238e-08	1.75329e-05		C2CD4B	-0.528284	5.9482	-8.21151	8.11049e-15	2.12983e-12
BCL11A	1.29882	3.11277	5.70136	8.1353e-08	2.04031e-05		FAM19A3	0.420748	5.66784	8.20694	8.36278e-15	2.16829e-12
ITGA10	1.81552	0.0343569	5.69478	8.38805e-08	2.07741e-05		FAM107A	1.05058	7.14884	8.20153	8.67171e-15	2.19727e-12
HAPLN3	1.34997	2.065	5.68184	8.90791e-08	2.17892e-05		LOXL4	1.23112	7.38577	8.20124	8.68909e-15	2.19727e-12
TMEM139	2.38265	0.55695	5.67198	9.32535e-08	2.25321e-05		MARCH3	0.640022	6.6687	8.18188	9.89286e-15	2.47116e-12
LEFTY2	2.89394	0.681825	5.67897	9.52614e-08	2.27399e-05		CHRM3	0.820071	6.27193	8.16959	1.07412e-14	2.65075e-12
EPHX4	1.80845	0.79169	5.64196	1.07168e-07	2.52776e-05		TCF7L1	0.557179	6.6094	8.13938	1.31448e-14	3.2053e-12
FGFR2	1.79921	-0.323741	5.63917	1.0856e-07	2.53048e-05		REEP6	-1.28347	6.97082	-8.13383	1.3641e-14	3.28717e-12
TEKT3	1.94609	-0.819644	5.63029	1.14565e-07	2.6394e-05		ACTN4	0.572452	10.255	8.12963	1.4029e-14	3.34134e-12
SCUBE3	2.43497	1.10731	5.61828	1.19559e-07	2.72278e-05		ADORA1	0.317082	5.93015	8.12025	1.49346e-14	3.51615e-12
ARSE	1.679	0.219085	5.61429	1.2178e-07	2.74184e-05		SFT2D2	0.286128	6.03517	8.0846	1.89375e-14	4.40791e-12
CHADL	1.62028	-0.450497	5.60488	1.27182e-07	2.81007e-05		TMEM86A	-0.472935	5.99578	-8.07903	1.9652e-14	4.52283e-12
RGS9	1.98999	0.47621	5.60683	1.27647e-07	2.81007e-05		MFI2	0.237017	5.72119	8.0298	2.7244e-14	6.20043e-12
LGR6	2.40722	1.3117	5.59988	1.30148e-07	2.83365e-05		NRTN	0.510854	5.90998	8.00843	3.13844e-14	7.06425e-12
CHST3	1.04454	1.10702	5.58888	1.36912e-07	2.91682e-05		LRFN4	0.613923	7.06213	7.98749	3.60419e-14	7.97704e-12
LOC158376	1.68496	1.12559	5.56828	1.50517e-07	3.17254e-05		MKNK2	-0.509038	8.45775	-7.98675	3.62186e-14	7.97704e-12
MFSD4	1.60671	0.91358	5.55966	1.56591e-07	3.26583e-05		RAD21	0.643713	8.39874	7.96934	4.06278e-14	8.70678e-12
RASD2	1.5961	1.83526	5.55053	1.63291e-07	3.37009e-05		ZNF462	0.795547	8.85884	7.96958	4.05634e-14	8.70678e-12
TSPAN33	0.928178	1.20177	5.53662	1.74038e-07	3.55487e-05		MAGEF1	0.372081	6.26779	7.96867	4.0807e-14	8.70678e-12
FAM189A2	1.80553	-0.441253	5.52275	1.85442e-07	3.71783e-05		ATAD2	0.664748	7.69627	7.95113	4.58062e-14	9.67265e-12
TRPM6	1.90867	1.43067	5.52499	1.85769e-07	3.71783e-05		GPRC5C	-0.583325	6.52368	-7.9429	4.83581e-14	1.01073e-11
RGMB	-0.642503	-0.651416	-5.50783	1.98529e-07	3.93346e-05		LIMA1	-0.560533	7.63476	-7.93381	5.13375e-14	1.06217e-11
CRYAB	2.14933	2.1608	5.50207	2.03814e-07	3.99819e-05		PTPLA	0.974128	7.55002	7.90187	6.3323e-14	1.29704e-11
FAM83A	-2.55209	0.805924	-5.50596	2.10183e-07	4.0827e-05		PAPSS1	0.594853	8.40296	7.86197	8.22351e-14	1.65361e-11
B3GNT7	1.45165	1.5998	5.49013	2.15226e-07	4.14007e-05		CADPS2	-0.33072	6.09923	-7.86177	8.23453e-14	1.65361e-11
CLCA2	-3.65589	-0.31063	-5.49375	2.22141e-07	4.232e-05		AMD1	0.570343	8.45624	7.85803	8.4382e-14	1.67805e-11
LIMK2	0.73362	0.481402	5.47159	2.3418e-07	4.41887e-05		CYP4Z2P	-0.587952	5.80299	-7.85566	8.57007e-14	1.68789e-11
AGR2	-3.2546	-6.01334	-5.47392	2.4007e-07	4.48726e-05		G6PD	-0.445487	7.23492	-7.83843	9.59124e-14	1.87102e-11
PPP1R1B	2.54989	-0.0416869	5.45548	2.54889e-07	4.63313e-05		ST3GAL6	0.551716	6.9296	7.81874	1.09054e-13	2.10732e-11
C9orf84	-1.91748	-0.251389	-5.54837	2.51175e-07	4.63313e-05		MTMR12	0.428635	6.66193	7.80951	1.15818e-13	2.19657e-11
CRYBG3	-1.11807	0.033767	-5.45327	2.54517e-07	4.63313e-05		OCA2	0.548601	5.74088	7.81018	1.15314e-13	2.19657e-11
GABRP	3.25074	3.64106	5.45048	2.57764e-07	4.64137e-05		TSPAN15	-0.552027	6.77326	-7.77283	1.47022e-13	2.7628e-11
GPR39	-1.58915	-1.39665	-5.45108	2.60027e-07	4.64137e-05		MICALL1	0.480441	6.84056	7.75703	1.62898e-13	3.03331e-11
KLRG2	1.7556	1.27792	5.44267	2.67061e-07	4.72435e-05		KYNU	-0.940837	7.65703	-7.75219	1.68096e-13	3.1019e-11
DYNC1I1	1.70325	0.944523	5.41513	3.02545e-07	5.30471e-05		KRT15	1.40181	8.44094	7.74169	1.7993e-13	3.29064e-11
NRIP1	-0.966373	-1.08238	-5.40994	3.09729e-07	5.38303e-05		NDRG2	0.558932	6.44869	7.71783	2.09984e-13	3.80629e-11
TARBP1	0.738478	0.375178	5.40662	3.14416e-07	5.41697e-05		EXTL1	0.657976	6.03152	7.68208	2.64515e-13	4.72749e-11
TMCC2	1.47642	2.12799	5.40247	3.20369e-07	5.47196e-05		GPSM2	0.630928	7.72675	7.68155	2.65421e-13	4.72749e-11
MFAP3L	1.15013	0.475556	5.39782	3.27155e-07	5.49315e-05		CHAF1B	0.578561	7.32938	7.63251	3.63901e-13	6.42567e-11
MCC	-1.05419	-0.916335	-5.3984	3.26301e-07	5.49315e-05		CAPN13	-1.16016	6.49982	-7.62669	3.77759e-13	6.61337e-11
KCNK5	1.53344	2.67971	5.37948	3.55379e-07	5.91691e-05		CAPS	0.893705	7.25232	7.60162	4.43621e-13	7.70058e-11
FRMD3	1.75606	1.10002	5.37113	3.73046e-07	6.1593e-05		FZD4	-0.706571	8.13095	-7.59299	4.68844e-13	8.07002e-11
LCTL	1.92989	1.77085	5.36505	3.9648e-07	6.49212e-05		C4ORF34	-0.62725	9.46303	-7.58062	5.07446e-13	8.66167e-11
CHRM1	1.88328	1.94566	5.35141	4.16681e-07	6.71195e-05		C8ORF85	1.21967	7.12273	7.57743	5.17906e-13	8.76716e-11
TMEM144	-0.767565	-1.32271	-5.3442	4.16487e-07	6.71195e-05		SLMO1	0.343856	6.37265	7.56349	5.66159e-13	9.50543e-11
UGT8	2.19535	3.4182	5.33718	4.34444e-07	6.94165e-05		NOSTRIN	-0.706981	6.7726	-7.55878	5.83443e-13	9.71598e-11
FOXL1	1.43492	1.46632	5.3262	4.51523e-07	7.15682e-05		SLC7A8	-0.26146	5.8826	-7.55406	6.01277e-13	9.93223e-11
CMTM7	1.00073	1.23203	5.31688	4.70768e-07	7.34871e-05		OR7E156P	0.658549	6.86571	7.53846	6.64152e-13	1.08831e-10
TM4SF1	1.07063	1.02418	5.31674	4.71047e-07	7.34871e-05		MMP7	1.84399	10.5288	7.51103	7.90874e-13	1.2773e-10
FAM101A	1.52233	1.20451	5.30815	4.89517e-07	7.57719e-05		SPINK8	-1.16076	6.01145	-7.51081	7.91961e-13	1.2773e-10
CAPS	1.82552	0.602709	5.30164	5.03972e-07	7.74047e-05		MLPH	-1.39968	8.3068	-7.49615	8.69273e-13	1.39104e-10
VEPH1	1.31787	0.710505	5.29327	5.23173e-07	7.97356e-05		OSR1	1.19881	7.24449	7.49471	8.77263e-13	1.39294e-10
MICALL1	0.716227	1.21767	5.2892	5.32761e-07	8.0577e-05		SLC43A3	0.271302	6.52314	7.49034	9.01931e-13	1.4211e-10
CDK2AP1	0.704848	1.19795	5.27007	5.80199e-07	8.70871e-05		CTSL2	0.867327	7.40707	7.47096	1.01986e-12	1.59464e-10
DAPK2	1.07873	0.131434	5.2564	6.1659e-07	9.18534e-05		GPCPD1	-0.430534	6.9374	-7.46956	1.02896e-12	1.59668e-10
C1orf133	1.2506	0.290432	5.24196	6.57448e-07	9.7209e-05		KANK4	1.21737	7.98562	7.43393	1.28907e-12	1.98526e-10
EFR3B	1.73582	-0.344618	5.21359	7.45574e-07	0.000107044		CCNO	-0.309575	6.00483	-7.43112	1.31214e-12	2.00572e-10
KCNQ3	1.5713	0.489908	5.21836	7.37265e-07	0.000107044		DEK	0.609848	8.86699	7.41863	1.41984e-12	2.15426e-10
NMUR1	1.30716	0.538434	5.21603	7.37572e-07	0.000107044		TYMS	0.780295	8.84425	7.41502	1.45249e-12	2.1876e-10
ELL2	-0.713627	-0.424693	-5.21441	7.42882e-07	0.000107044		PHLPP1	0.387954	6.16496	7.38999	1.70056e-12	2.54252e-10
RASGEF1C	2.26115	2.85981	5.22255	7.70576e-07	0.000109838		IL17RB	0.410747	6.45937	7.38389	1.76705e-12	2.62279e-10
PRPSAP1	0.617719	0.320361	5.20277	7.82133e-07	0.000110689		KCNN4	0.549056	6.64573	7.35986	2.05509e-12	3.02837e-10
TP53BP1	-0.514169	-0.520983	-5.19537	8.08148e-07	0.000113559		FAM189A2	0.68473	6.52979	7.34625	2.23816e-12	3.27459e-10
CNTNAP2	-2.6562	-1.86555	-5.19766	8.15903e-07	0.000113841		MAP2	0.282733	5.77989	7.32301	2.58879e-12	3.76072e-10
ACR	1.52385	0.929361	5.19983	8.51201e-07	0.000116731		NUDT3	0.385083	9.09939	7.31961	2.64442e-12	3.81449e-10
GPR115	-2.40152	0.714015	-5.22623	8.53455e-07	0.000116731		TMEM139	0.858415	6.48747	7.30996	2.80885e-12	4.02333e-10
PKIB	-1.22209	-1.3757	-5.18279	8.54289e-07	0.000116731		CXORF61	0.787068	6.35268	7.30352	2.92412e-12	4.1572e-10
PTPRZ1	2.94028	1.31309	5.19287	8.68204e-07	0.00011782		FZD7	0.393443	7.4532	7.3025	2.9429e-12	4.1572e-10
KIAA1045	1.98423	1.77774	5.16035	9.43064e-07	0.00012625		BCL11A	0.643055	7.16929	7.30074	2.97534e-12	4.17425e-10
NALCN	1.95352	0.034145	5.16118	9.39608e-07	0.00012625		SPDEF	-1.40318	7.25833	-7.29785	3.02941e-12	4.22118e-10
C14orf143	-0.548161	-0.394335	-5.14708	9.99708e-07	0.000132934		AKR1B10	-0.705658	5.88552	-7.28885	3.20452e-12	4.43501e-10
VAV3	-1.28503	-2.09613	-5.13219	1.06722e-06	0.000140966		TSC22D3	-0.318917	6.95242	-7.28767	3.22822e-12	4.43783e-10
KLHL30	1.79778	0.574402	5.13522	1.10527e-06	0.000144071		CRISPLD1	0.51044	5.97379	7.27111	3.57914e-12	4.88743e-10
PEG10	2.28272	0.172484	5.12492	1.10178e-06	0.000144071		KLRG2	0.281432	5.96276	7.2694	3.61739e-12	4.90696e-10
ADORA1	1.26598	0.468878	5.11876	1.13195e-06	0.000146584		STEAP4	-0.42086	5.62069	-7.26422	3.73587e-12	5.03432e-10
GFRA3	2.47335	3.06186	5.11588	1.15695e-06	0.000148849		CYB561D2	-0.444963	7.89462	-7.23777	4.40348e-12	5.89519e-10
PAPSS1	0.744884	0.871961	5.1083	1.18497e-06	0.00015147		MSLN	1.84649	7.81956	7.23223	4.55766e-12	6.06198e-10
SLC43A3	0.826281	1.20085	5.1035	1.21006e-06	0.000153685		SIX3	0.463583	5.72642	7.21177	5.1739e-12	6.83722e-10
TTLL2	1.60635	1.30161	5.13353	1.25509e-06	0.000158389		GSS	-0.396454	7.71755	-7.20902	5.26276e-12	6.91006e-10
C9orf150	-1.21171	-1.08575	-5.09349	1.26419e-06	0.000158528		CALB2	0.702006	7.12836	7.20738	5.31635e-12	6.93598e-10
BTBD3	0.719159	0.603334	5.0813	1.33322e-06	0.000164068		CYP4Z1	-0.534079	5.72854	-7.19713	5.66478e-12	7.34378e-10
CALB2	2.3405	1.6385	5.08344	1.33286e-06	0.000164068		ERGIC1	-0.267597	6.67096	-7.19367	5.78703e-12	7.45508e-10
GPM6B	1.07928	1.32982	5.08155	1.33176e-06	0.000164068		NFIX	0.837402	10.5395	7.18146	6.24073e-12	7.98931e-10
P2RY2	-1.40421	-1.15512	-5.07029	1.39873e-06	0.000171068		NT5DC3	0.248167	6.6964	7.17151	6.63629e-12	8.44293e-10
PART1	1.80988	1.49974	5.05954	1.49237e-06	0.000181401		PTPRZ1	0.372898	5.64623	7.1701	6.69422e-12	8.44441e-10
AR	-2.45405	-4.41107	-5.0581	1.55911e-06	0.000188358		QPCT	0.492858	7.19268	7.16948	6.71991e-12	8.44441e-10
RAB19	-1.3147	-1.52263	-5.05367	1.60471e-06	0.000192691		SLC40A1	-0.591391	7.27106	-7.16671	6.83583e-12	8.5377e-10
COL11A2	2.26035	2.77351	5.01887	1.74861e-06	0.000205001		PEG10	0.357726	5.83272	7.16195	7.03941e-12	8.73869e-10
KALRN	0.978506	0.429825	5.02103	1.73236e-06	0.000205001		TMEM231	0.317394	6.12457	7.141	8.00885e-12	9.88224e-10
KANK4	1.92111	0.389979	5.0196	1.74312e-06	0.000205001		FAH	-0.678184	7.36846	-7.13909	8.10367e-12	9.93937e-10
LOC100130557	0.675513	0.32219	5.02027	1.73802e-06	0.000205001		ARHGAP21	0.50695	9.4653	7.11358	9.47913e-12	1.15572e-09
NPAS3	1.18782	0.114892	5.0161	1.76966e-06	0.000206249		KRTCAP3	0.619093	7.11515	7.10727	9.85367e-12	1.19428e-09
ANKRD32	-0.570682	-0.355116	-5.00708	1.84013e-06	0.000213208		MCM3	0.46455	9.56133	7.10369	1.00724e-11	1.21361e-09
ART3	2.86944	5.15159	5.00563	1.88409e-06	0.000217031		APOBEC3B	0.862784	6.84997	7.10243	1.01501e-11	1.21497e-09
DRG1	0.393037	0.309067	4.99595	1.93075e-06	0.000221121		CDCA7	0.463939	6.87169	7.1016	1.02024e-11	1.21497e-09
LBP	-3.57428	1.24269	-4.99959	1.96843e-06	0.000224141		TBX19	0.363278	6.62068	7.10003	1.0301e-11	1.21963e-09
TBC1D22B	0.466311	0.564416	4.98957	1.98458e-06	0.000224688		ABHD6	-0.306485	6.36666	-7.09698	1.04953e-11	1.23549e-09
FAM81A	1.2616	0.694434	4.98108	2.05857e-06	0.000231705		FHOD1	-0.476947	7.65151	-7.09085	1.0897e-11	1.27544e-09
SEMA3F	-0.742011	-1.06436	-4.9798	2.06994e-06	0.000231705		REEP5	-0.519888	10.0529	-7.08462	1.13209e-11	1.31753e-09
GDPD5	0.874208	0.560571	4.9739	2.12325e-06	0.000236337		CCKBR	0.617128	5.77473	7.07572	1.19545e-11	1.38341e-09
NCEH1	-0.989099	-0.490478	-4.96954	2.16348e-06	0.000239469		DSG2	0.588706	7.26751	7.06017	1.31464e-11	1.5128e-09
ANKRD54	0.483678	0.238907	4.96021	2.25206e-06	0.00024789		ITGA6	0.234965	5.85342	7.04755	1.41992e-11	1.62481e-09
JMJD4	0.730849	0.589423	4.95675	2.2858e-06	0.000250213		ARHGEF2	0.508756	10.6501	7.03548	1.52839e-11	1.73922e-09
KCNMB1	1.39122	0.721716	4.95528	2.30021e-06	0.000250407		E2F3	0.50616	9.05607	7.03282	1.55331e-11	1.75782e-09
ITPKB	0.797461	0.162465	4.9525	2.32787e-06	0.000252034		IL12RB2	0.241372	5.73421	7.02517	1.62745e-11	1.83159e-09
PTS	0.615612	0.539752	4.94533	2.40059e-06	0.000258494		SEP3	0.822706	7.3754	7.0233	1.64606e-11	1.84241e-09
LOC100190939	0.832743	0.68038	4.94113	2.4442e-06	0.000261767		LBP	-1.40583	6.68206	-7.01615	1.71924e-11	1.91387e-09
NTRK3	2.20279	0.0491021	4.93362	2.56621e-06	0.000273357		SERHL2	-1.20092	6.07105	-7.015	1.73133e-11	1.91691e-09
KANK1	0.915318	0.387071	4.92685	2.59842e-06	0.000275307		TRIL	-0.812663	7.75096	-7.01097	1.77425e-11	1.95387e-09
AFF1	-0.643345	-0.812848	-4.92462	2.62332e-06	0.000276467		PLCE1	0.390948	6.06384	7.00763	1.81066e-11	1.9833e-09
FRMD8	0.476848	0.452422	4.91303	2.75661e-06	0.000288977		KLHL34	0.410531	5.65006	6.99905	1.90751e-11	2.07827e-09
C9orf152	-2.20284	-3.438	-4.907	2.85139e-06	0.00029734		BAIAP2L2	0.849067	6.99087	6.99803	1.91938e-11	2.08014e-09
EIF3D	0.396913	0.167341	4.89846	2.93353e-06	0.000302718		LOC221710	0.371344	6.79799	6.98241	2.11018e-11	2.27488e-09
PDXP	0.573878	0.575661	4.89479	2.97977e-06	0.000305897		FBXO17	0.233008	5.79551	6.96585	2.33299e-11	2.50147e-09
TRDMT1	0.713024	0.742853	4.89153	3.02152e-06	0.000308584		GCNT2	0.297107	6.13445	6.96501	2.34479e-11	2.50147e-09
COL2A1	4.00738	1.37026	4.86517	3.46148e-06	0.000351704		KIFC1	0.617798	7.68111	6.9636	2.36498e-11	2.50994e-09
MAGEF1	0.58545	0.249575	4.85478	3.53257e-06	0.000357096		TOP2A	0.744524	9.33138	6.95791	2.44778e-11	2.58443e-09
SLC9A7	-0.950342	-0.139991	-4.84686	3.65311e-06	0.000367407		SYTL2	-0.305539	6.47371	-6.95047	2.5604e-11	2.68947e-09
C15orf54	1.23769	0.673571	4.85594	3.78574e-06	0.000378823		HMGCS2	-1.20017	6.1432	-6.92871	2.91986e-11	3.05141e-09
TMOD2	0.755195	0.402891	4.82918	3.93713e-06	0.000390032		NCK2	0.244398	7.38206	6.91606	3.15126e-11	3.27651e-09
CDYL2	-1.13378	-1.4346	-4.82933	3.93459e-06	0.000390032		IGF1R	0.342145	5.77708	6.89115	3.66082e-11	3.7871e-09
MFN2	-0.40001	-0.0961749	-4.8262	3.98706e-06	0.000393013		SRPK1	0.450212	9.01211	6.88608	3.7741e-11	3.88467e-09
PITPNM2	0.695933	0.730514	4.82259	4.04834e-06	0.000397078		ALDH3B2	-0.920048	7.07269	-6.8756	4.0193e-11	4.07561e-09
ST13	0.338724	-0.0797426	4.81661	4.15182e-06	0.000405222		INPP4B	-0.473307	6.40781	-6.87638	4.00042e-11	4.07561e-09
DLX6	2.66101	3.171	4.83669	4.2531e-06	0.000413072		KLK10	0.338259	5.70684	6.87563	4.01854e-11	4.07561e-09
IGF1R	1.36073	-1.85808	4.80813	4.30306e-06	0.000415885		CRAT	-0.350677	6.01025	-6.87105	4.13054e-11	4.16777e-09
MAPRE2	0.624677	0.562526	4.80531	4.35446e-06	0.000418811		SERTAD4	0.773741	8.48503	6.86862	4.19111e-11	4.20817e-09
GPRC5B	0.872009	0.813968	4.79873	4.47688e-06	0.000428505		NSMCE2	0.371616	8.08336	6.86161	4.37106e-11	4.34624e-09
PRSS33	3.04126	4.53178	4.8432	4.57902e-06	0.000436174		RND1	-0.368122	5.73058	-6.86171	4.36849e-11	4.34624e-09
AIF1L	0.945365	1.33863	4.79172	4.61099e-06	0.000437117		ZDHHC13	0.329294	6.53764	6.84939	4.70307e-11	4.65376e-09
FBXL22	0.981328	-0.135356	4.78013	4.84127e-06	0.000456482		PCDH7	-0.260219	5.81778	-6.84561	4.81047e-11	4.73716e-09
ACACA	-0.606112	-0.279392	-4.77877	4.86917e-06	0.000456482		SNCAIP	-0.685162	6.4841	-6.83729	5.05611e-11	4.95523e-09
MOGAT2	-2.10055	0.295797	-4.7852	4.88438e-06	0.000456482		SLC7A2	-0.277399	5.74224	-6.82669	5.3867e-11	5.25409e-09
ABCA13	2.39939	3.30913	4.77933	5.04497e-06	0.000466397		CPE	-0.715093	7.3619	-6.82129	5.56301e-11	5.40034e-09
PNMAL1	1.5325	0.500383	4.77067	5.03758e-06	0.000466397		KLK6	0.839727	6.65337	6.81257	5.86007e-11	5.66187e-09
DDO	-0.940279	-1.28999	-4.76956	5.06109e-06	0.000466397		SOX4	0.529331	8.91433	6.80805	6.02037e-11	5.78944e-09
IDH1	-0.70886	0.0519099	-4.76739	5.10735e-06	0.000468481		PROM1	1.45137	10.0701	6.79698	6.43088e-11	6.15532e-09
CYP4F11	-2.17911	-2.04532	-4.80415	5.15297e-06	0.000470488		VANGL2	0.948949	8.0803	6.79046	6.68517e-11	6.34021e-09
PREP	0.488352	0.548558	4.74428	5.62638e-06	0.000511355		ATOX1	-0.42829	10.5703	-6.79044	6.68596e-11	6.34021e-09
TRPV4	1.16557	0.962515	4.74293	5.65827e-06	0.000511906		AQP5	0.683942	5.93594	6.78767	6.79719e-11	6.38655e-09
PRG2	1.44561	1.23502	4.7411	5.70172e-06	0.000513492		ABCC11	-0.613381	5.80029	-6.78835	6.76959e-11	6.38655e-09
TRIM2	1.0286	1.20888	4.73378	5.87881e-06	0.000522318		CREB3L2	0.530779	10.1869	6.76807	7.63701e-11	7.1104e-09
MSH3	-0.404241	-0.593068	-4.73518	5.84463e-06	0.000522318		TP53TG1	-0.513738	6.58097	-6.76882	7.60291e-11	7.1104e-09
ZNF74	0.472798	0.45138	4.73483	5.8532e-06	0.000522318		OSBPL1A	0.283492	7.31455	6.76156	7.93796e-11	7.35716e-09
DGAT2	1.03982	1.11346	4.73105	5.94626e-06	0.000525952		TRPS1	0.399267	6.47948	6.75637	8.18601e-11	7.55289e-09
STARD4	-0.979884	0.489091	-4.7195	6.23978e-06	0.000549461		TGFB3	-0.646138	7.87717	-6.7515	8.42577e-11	7.73924e-09
LOXL4	1.71685	1.2046	4.71625	6.325e-06	0.000552058		OXR1	0.364711	9.00391	6.74961	8.52079e-11	7.79158e-09
TCF7L1	0.986764	1.23915	4.71644	6.31998e-06	0.000552058		LOC100134381	0.239076	5.84384	6.74801	8.60158e-11	7.8305e-09
PICK1	0.541023	0.214218	4.70803	6.54509e-06	0.000568667		SIL1	-0.302242	7.56864	-6.74309	8.85605e-11	8.02648e-09
TRIM62	-0.581009	-0.500495	-4.70702	6.57269e-06	0.000568667		AFF1	-0.209781	6.09035	-6.73603	9.23427e-11	8.3324e-09
AKAP1	0.608966	0.0488786	4.70134	6.7299e-06	0.000579737		CCDC14	0.473039	8.76749	6.71998	1.01537e-10	9.12188e-09
ARHGEF9	0.829373	0.604423	4.69634	6.87123e-06	0.000589349		KRT14	1.36405	7.40929	6.71357	1.05453e-10	9.37682e-09
CYP4B1	-2.34578	-3.5717	-4.69714	7.0972e-06	0.000603506		LRRC8D	0.422979	7.13716	6.71237	1.06206e-10	9.37682e-09
SP6	-1.10503	0.332181	-4.68861	7.0954e-06	0.000603506		PSRC1	0.2081	6.14812	6.71267	1.06016e-10	9.37682e-09
RFPL3S	1.05303	0.512982	4.68598	7.32503e-06	0.000620217		RAVER2	0.543835	7.32252	6.71344	1.05537e-10	9.37682e-09
CRISPLD1	1.7309	0.926218	4.67901	7.38365e-06	0.00062252		SLC9A2	-0.375062	5.8258	-6.70498	1.10936e-10	9.75241e-09
SEMA6C	1.01394	0.126852	4.67513	7.50342e-06	0.000629938		NOTCH1	0.500702	8.52244	6.70113	1.13489e-10	9.93415e-09
KRT15	1.79096	0.967665	4.6614	7.99602e-06	0.000665652		APH1B	-0.370363	7.22094	-6.69773	1.15784e-10	1.00919e-08
GLDN	-1.33051	-1.17598	-4.66028	7.97936e-06	0.000665652		TARBP2	-0.218096	6.97329	-6.69352	1.18694e-10	1.03018e-08
ERO1L	-0.924506	0.358841	-4.6534	8.2096e-06	0.000680572		GPM6B	0.537258	6.70099	6.68136	1.27503e-10	1.10196e-08
GNAZ	0.996051	0.0600509	4.64086	8.64581e-06	0.000713748		SERHL	-0.704599	6.01816	-6.67669	1.31061e-10	1.12701e-08
CLUL1	1.3579	-0.41086	4.63693	8.84543e-06	0.000727197		SESTD1	0.414801	7.60223	6.67611	1.31502e-10	1.12701e-08
KIAA1529	0.85302	-0.232977	4.63321	8.92278e-06	0.000730429		RAB24	-0.24262	6.95822	-6.66708	1.38673e-10	1.18352e-08
LOC728819	1.40098	0.144083	4.63547	8.95848e-06	0.000730429		UGT2B28	-1.33514	6.09247	-6.66637	1.39254e-10	1.18354e-08
DLX6AS	2.08254	2.56097	4.70697	9.09293e-06	0.00073137		PUF60	0.499343	10.9001	6.65493	1.48937e-10	1.26061e-08
FAM171A1	1.01901	1.89271	4.62796	9.11767e-06	0.00073137		UGT2B11	-1.24777	6.21818	-6.65345	1.50236e-10	1.26637e-08
SLC1A1	-1.34511	-0.975636	-4.63046	9.02449e-06	0.00073137		MTHFD1L	0.478832	8.13583	6.64735	1.55705e-10	1.30709e-08
NUDT3	0.512565	0.607826	4.62918	9.07197e-06	0.00073137		KCTD14	0.81987	6.82714	6.64649	1.56491e-10	1.30833e-08
HSPC159	0.633481	0.473978	4.62471	9.24049e-06	0.000738234		DSP	0.424147	7.06409	6.64074	1.61861e-10	1.34773e-08
MED30	0.588859	0.864038	4.61667	9.55118e-06	0.00075999		GFRA3	0.567663	5.99358	6.63958	1.62968e-10	1.35145e-08
SNCAIP	-1.53076	-0.320281	-4.61047	9.79769e-06	0.000773393		PEX11A	-0.402877	6.47787	-6.6366	1.65838e-10	1.3697e-08
SGCE	0.929504	0.189246	4.60774	9.90833e-06	0.000779022		LOC728715	1.21432	8.39453	6.63268	1.69689e-10	1.39588e-08
CMTM5	2.84548	1.69776	4.70387	1.01006e-05	0.000791004		ZNF616	-0.268816	6.59387	-6.62559	1.76875e-10	1.44917e-08
CHMP4C	1.12747	0.53893	4.59951	1.02485e-05	0.000799426		ZNF707	0.355684	6.50618	6.6217	1.80945e-10	1.47661e-08
CTF1	1.02019	-0.438989	4.59006	1.06534e-05	0.000805647		LOC158376	0.471677	5.96972	6.62	1.82754e-10	1.48546e-08
GABBR2	2.48805	3.99381	4.59296	1.07349e-05	0.000805647		CD99L2	-0.387933	7.97493	-6.61816	1.84736e-10	1.49563e-08
MAMLD1	1.10277	1.10996	4.59025	1.06453e-05	0.000805647		MTBP	0.326812	6.15271	6.61149	1.92076e-10	1.54894e-08
QRICH2	1.11011	0.793963	4.59155	1.05885e-05	0.000805647		SLC6A14	0.425863	5.70646	6.60922	1.94642e-10	1.56347e-08
BLVRA	-0.657587	-0.762221	-4.59333	1.05116e-05	0.000805647		MDC1	0.339933	7.9835	6.60259	2.02327e-10	1.61885e-08
IQGAP2	-1.06484	-1.35091	-4.58898	1.07005e-05	0.000805647		ITGA9	0.360701	6.07693	6.60137	2.03777e-10	1.62411e-08
SEMA3C	-1.17904	-1.81774	-4.59262	1.05422e-05	0.000805647		FAM83A	-0.321832	5.55905	-6.592	2.15217e-10	1.70864e-08
LRRFIP1	-0.527226	-0.608257	-4.58903	1.06985e-05	0.000805647		GPD1L	-0.613367	8.77027	-6.59104	2.16433e-10	1.71132e-08
MORC2	0.362946	0.50572	4.5956	1.04142e-05	0.000805647		MGST2	-0.474467	9.51136	-6.59041	2.17226e-10	1.71132e-08
PDCD7	0.42781	0.169382	4.59206	1.05665e-05	0.000805647		RAB40B	0.528548	8.5246	6.58684	2.21788e-10	1.74057e-08
ERRFI1	0.786586	0.544755	4.58194	1.10136e-05	0.00082035		SERPINA3	1.41078	11.1861	6.584	2.25495e-10	1.7629e-08
POLDIP3	0.465102	0.193	4.58232	1.09964e-05	0.00082035		ATL2	0.515808	8.14883	6.57739	2.34343e-10	1.82511e-08
CHRM3	1.74806	2.1753	4.56088	1.20032e-05	0.000890707		USP1	0.263712	6.5889	6.54371	2.85025e-10	2.21143e-08
CUBN	0.981219	0.386227	4.55905	1.20931e-05	0.000894035		TTC8	-0.213673	6.14584	-6.53354	3.0233e-10	2.33684e-08
C10orf90	2.19181	2.1584	4.56461	1.22934e-05	0.000901569		LMO4	0.664194	10.6859	6.51326	3.39985e-10	2.60821e-08
C6orf141	1.52405	-0.480814	4.55546	1.23482e-05	0.000901569		ZBTB16	-0.428271	5.77773	-6.51349	3.39541e-10	2.60821e-08
OTX1	1.31482	1.6409	4.55489	1.23771e-05	0.000901569		LRRC26	-0.691811	6.84716	-6.50962	3.47228e-10	2.65383e-08
RAB27B	-1.24086	-1.99393	-4.55463	1.23132e-05	0.000901569		ACTR3B	0.232051	5.90339	6.49537	3.77018e-10	2.86017e-08
C12orf24	0.925821	0.595145	4.55193	1.24493e-05	0.000903509		CLCC1	0.221143	6.61606	6.49584	3.75998e-10	2.86017e-08
MYLK	1.10316	0.102572	4.54565	1.27716e-05	0.000923517		GSR	-0.243973	6.52409	-6.47897	4.14413e-10	3.12074e-08
POU5F1	1.25957	2.23264	4.5449	1.30546e-05	0.000940549		PPP1R1B	0.558876	6.64131	6.4792	4.13857e-10	3.12074e-08
C6orf218	2.11707	3.34375	4.55826	1.31624e-05	0.000944881		FAM64A	0.522788	7.08149	6.47377	4.27024e-10	3.20393e-08
CROT	-0.927262	-1.27272	-4.53486	1.33451e-05	0.000954536		NAGK	-0.294668	10.2455	-6.46864	4.3981e-10	3.28782e-08
PRR15	-1.73665	-4.01143	-4.53036	1.3591e-05	0.000968626		CHST4	0.563406	5.96757	6.45714	4.69899e-10	3.49998e-08
SIDT1	-1.59908	-3.03949	-4.52875	1.36801e-05	0.000971484		PRPSAP1	0.456936	9.70385	6.45343	4.80013e-10	3.56235e-08
NPY1R	2.29367	-1.99217	4.51663	1.44573e-05	0.00101937		C4ORF31	-0.440818	5.65956	-6.44902	4.92339e-10	3.64064e-08
UGDH	-0.559231	-0.896102	-4.5159	1.44129e-05	0.00101937		KIAA1370	-0.435938	7.12521	-6.44643	4.99697e-10	3.68176e-08
POLR2F	0.591115	0.816953	4.51289	1.45894e-05	0.00102141		CA12	-0.686667	6.7074	-6.43986	5.18912e-10	3.80963e-08
ADSL	0.350273	0.456223	4.51309	1.45775e-05	0.00102141		CHI3L2	0.702855	7.02616	6.43773	5.25281e-10	3.84262e-08
RASL12	1.1367	0.109192	4.50996	1.47636e-05	0.00102997		STMN1	0.236324	6.52824	6.43411	5.36302e-10	3.90928e-08
ID4	1.51346	1.32854	4.50416	1.51147e-05	0.00104725		RAB36	0.32958	5.96185	6.43289	5.40081e-10	3.92287e-08
GALNT10	-0.781505	-1.3528	-4.50396	1.51269e-05	0.00104725		KRT6B	0.74948	7.06967	6.43086	5.46397e-10	3.95472e-08
STK38	0.544928	0.748919	4.50326	1.51698e-05	0.00104725		CDK19	0.47154	8.98541	6.42759	5.56733e-10	4.01534e-08
CHST5	1.08118	0.158166	4.50685	1.54211e-05	0.00106089		SUOX	-0.221419	6.94416	-6.42537	5.63841e-10	4.05233e-08
TAB1	0.400115	-0.00239676	4.49019	1.59928e-05	0.00109642		SPTLC2	-0.325184	6.33995	-6.42269	5.72593e-10	4.10084e-08
PDZRN3	0.824353	-0.0426551	4.48864	1.60936e-05	0.00109952		PRTFDC1	0.595066	6.62524	6.40922	6.18458e-10	4.41389e-08
CXCL17	-2.95922	0.190851	-4.49821	1.61742e-05	0.00110124		KIF23	0.306449	6.30606	6.40446	6.35534e-10	4.52002e-08
CHST6	1.4988	1.5497	4.48635	1.62426e-05	0.00110211		NIPAL3	0.469611	7.83812	6.39438	6.73181e-10	4.7712e-08
C2orf82	2.87949	2.0982	4.50605	1.64597e-05	0.00110924		MEIS1	-0.347163	6.56375	-6.39366	6.75942e-10	4.77425e-08
PHF5A	0.377018	0.544881	4.48368	1.64186e-05	0.00110924		CHPT1	0.628239	7.71509	6.38131	7.2529e-10	5.08771e-08
ACTR3B	0.852307	0.99919	4.47812	1.67915e-05	0.00112667		IRF6	0.515517	7.12319	6.38143	7.24817e-10	5.08771e-08
C4A	-1.59833	-2.44629	-4.47752	1.6832e-05	0.00112667		SCHIP1	0.513661	7.28996	6.37818	7.3836e-10	5.16172e-08
CABC1	0.638848	0.152115	4.47626	1.6918e-05	0.0011286		FAM102B	0.37739	6.95963	6.37574	7.48714e-10	5.2163e-08
ELOVL5	-0.610548	-1.30596	-4.46987	1.7359e-05	0.00115414		GPR56	0.403898	8.86587	6.36844	7.80489e-10	5.41924e-08
CCDC92	0.469317	0.0157576	4.46421	1.77588e-05	0.00117677		C1QTNF3	-0.232484	5.894	-6.36495	7.96114e-10	5.50906e-08
ACPP	-1.3544	-0.364437	-4.46301	1.78448e-05	0.00117853		ANLN	0.474436	6.96248	6.36241	8.07717e-10	5.57053e-08
EIF3L	0.406438	-0.00639279	4.46056	1.80215e-05	0.00118624		PCCA	-0.432101	7.56597	-6.35963	8.20612e-10	5.64047e-08
TMEM231	0.746384	0.174392	4.45818	1.81953e-05	0.00119372		PRKX	0.370232	6.80147	6.35641	8.35757e-10	5.72535e-08
C1orf94	3.37803	3.41332	4.65035	1.83655e-05	0.00120091		MUC16	0.980197	6.95674	6.35242	8.54925e-10	5.83187e-08
CRAT	-1.13839	-1.27476	-4.45104	1.87247e-05	0.00121637		IL13RA1	-0.460408	9.64234	-6.352	8.56999e-10	5.83187e-08
RCN2	0.55019	0.46643	4.45158	1.86838e-05	0.00121637		POLDIP3	0.224726	7.34522	6.34283	9.02767e-10	6.12297e-08
WDR55	-0.376156	-0.260941	-4.44737	1.90025e-05	0.00123038		PTPRK	0.522673	9.02213	6.33948	9.20107e-10	6.21998e-08
AQP2	1.72286	0.65822	4.50274	1.98864e-05	0.00128342		LRRC31	-0.520431	5.92636	-6.33652	9.35715e-10	6.30469e-08
DOK5	1.20207	0.71509	4.43365	2.00778e-05	0.00129157		KCNMA1	-0.23481	6.04109	-6.32935	9.74548e-10	6.54481e-08
NGEF	1.15996	0.623111	4.4285	2.04958e-05	0.00131418		FYCO1	-0.298639	7.57612	-6.32009	1.02701e-09	6.87458e-08
GNRH1	0.843731	0.630656	4.42185	2.10484e-05	0.00134526		DEGS2	-0.363499	5.64669	-6.31858	1.03582e-09	6.91097e-08
C6orf124	0.957478	0.755549	4.41923	2.12708e-05	0.00135511		WDR25	-0.218633	6.32549	-6.31687	1.04591e-09	6.95567e-08
RAD51L1	1.12872	0.67751	4.41719	2.14448e-05	0.00135746		KMO	-0.441661	5.98233	-6.31604	1.05085e-09	6.96586e-08
SRC	0.525315	0.514759	4.41753	2.14156e-05	0.00135746		KLK5	1.23458	7.12809	6.30908	1.09306e-09	7.22229e-08
CECR7	1.14892	1.22514	4.41775	2.15168e-05	0.00135768		NCEH1	-0.44335	6.89681	-6.30658	1.10857e-09	7.30125e-08
MBOAT1	1.02391	-0.234074	4.41488	2.16439e-05	0.00136137		LRFN2	-0.240377	5.38615	-6.30313	1.13042e-09	7.40681e-08
FOXC1	1.29548	3.0294	4.40919	2.21412e-05	0.0013796		RTKN	0.179534	6.71929	6.30291	1.13183e-09	7.40681e-08
RASAL1	1.19609	2.3308	4.40904	2.21539e-05	0.0013796		GTSE1	0.395773	6.88831	6.30126	1.14245e-09	7.45247e-08
NAT1	-1.11308	-3.53008	-4.40977	2.20899e-05	0.0013796		LRP5	0.334815	7.12329	6.29337	1.19453e-09	7.76746e-08
C15orf61	0.543275	0.333227	4.40838	2.22123e-05	0.0013796		PRC1	0.613193	9.36731	6.29222	1.20226e-09	7.79304e-08
RALB	-0.499256	-0.36067	-4.40707	2.23294e-05	0.00138254		LDLRAD3	0.379125	6.34395	6.2722	1.34597e-09	8.67289e-08
GGA1	0.393911	0.0848012	4.39992	2.29749e-05	0.00141807		POLR2F	0.384955	10.9524	6.27213	1.34647e-09	8.67289e-08
PPM1J	0.94664	-1.10115	4.3982	2.31328e-05	0.00142339		CMBL	-0.844157	7.82873	-6.26779	1.37982e-09	8.85981e-08
FLJ39739	-1.04069	-0.514363	-4.40941	2.36343e-05	0.00144974		NFIA	-0.512778	6.99565	-6.2615	1.42949e-09	9.1501e-08
FLJ23867	1.13638	0.545022	4.38858	2.40372e-05	0.00145642		SCML2	0.182599	5.91944	6.25929	1.44735e-09	9.23555e-08
LOC729234	0.793132	0.0725745	4.38883	2.40126e-05	0.00145642		PM20D2	0.414442	6.27702	6.25864	1.45266e-09	9.24062e-08
VAX2	1.40455	1.05751	4.38894	2.40022e-05	0.00145642		SLC44A4	-0.500539	8.1621	-6.24476	1.57052e-09	9.9594e-08
STEAP2	-1.02541	-1.4513	-4.38902	2.39951e-05	0.00145642		PRSS33	0.524634	5.65975	6.23907	1.62151e-09	1.02511e-07
DNPEP	-0.463284	-0.201908	-4.38671	2.42167e-05	0.00146282		TMEM150A	-0.385501	8.05511	-6.23707	1.63978e-09	1.03346e-07
C9orf170	1.29569	2.19265	4.38598	2.48365e-05	0.0014957		FGD1	0.490861	7.23614	6.23574	1.65204e-09	1.038e-07
C2CD4D	0.991286	1.24886	4.38007	2.49997e-05	0.0014969		SULT2B1	-0.239356	6.26322	-6.23115	1.69516e-09	1.06184e-07
ZNF521	1.05921	0.383181	4.37862	2.50076e-05	0.0014969		FAM171A1	0.738032	9.15786	6.23018	1.70438e-09	1.06435e-07
CBS	1.45378	1.82506	4.37678	2.51918e-05	0.00150339		HMGN4	0.417516	9.78293	6.2255	1.74968e-09	1.08932e-07
ZBTB8B	2.0272	1.74286	4.3999	2.53791e-05	0.00151002		SLC1A1	-0.282264	5.68223	-6.21932	1.81123e-09	1.12422e-07
COBL	1.22028	-0.38022	4.3732	2.5552e-05	0.00151156		LOC145837	-0.572012	5.76372	-6.21464	1.85939e-09	1.15063e-07
CYTSB	-0.757648	0.159935	-4.3725	2.56232e-05	0.00151156		RNF148	-0.15783	5.65366	-6.21027	1.90538e-09	1.17554e-07
CUTC	0.409908	0.148864	4.3724	2.56338e-05	0.00151156		KIAA1804	0.220452	5.83816	6.20663	1.94456e-09	1.19611e-07
CHDH	0.686696	-0.379927	4.37063	2.58148e-05	0.00151322		KRTAP6-3	0.272559	5.53586	6.20522	1.95994e-09	1.20196e-07
RNF148	-1.2082	-0.472381	-4.3811	2.57707e-05	0.00151322		SCRIB	0.229429	6.97359	6.20271	1.98755e-09	1.21526e-07
C5orf27	1.99051	1.97328	4.37181	2.61204e-05	0.00152486		CECR5	0.2926	7.79486	6.19829	2.03729e-09	1.23383e-07
CASP8	-0.549462	-0.128408	-4.36721	2.61673e-05	0.00152486		ETV4	0.488324	6.2102	6.19922	2.02676e-09	1.23383e-07
GSR	-0.755927	-0.350347	-4.36513	2.63843e-05	0.001533		RIOK1	0.207607	6.46675	6.19813	2.03907e-09	1.23383e-07
RNF222	1.77947	2.02431	4.37275	2.64754e-05	0.00153379		UGCG	-0.418603	8.19693	-6.19787	2.04202e-09	1.23383e-07
CALM2	0.389941	0.225283	4.35757	2.71867e-05	0.00157041		SC5DL	-0.22991	6.4053	-6.18893	2.14653e-09	1.29139e-07
MAN2A1	-0.938936	-0.84857	-4.35289	2.76954e-05	0.00159514		TRIM47	0.554019	8.2161	6.18865	2.14991e-09	1.29139e-07
CASP14	-3.76938	2.31901	-4.44257	2.79855e-05	0.00160718		CHST3	0.573418	7.87113	6.1838	2.20884e-09	1.32292e-07
RGR	2.1624	2.49146	4.39046	2.84177e-05	0.00162728		MTL5	0.270166	5.876	6.17993	2.25698e-09	1.3478e-07
HIST1H2AH	1.1951	1.389	4.36302	2.91066e-05	0.00164299		C18ORF56	0.628933	7.68179	6.17661	2.29919e-09	1.36505e-07
PALM2	1.09925	1.40644	4.34223	2.88878e-05	0.00164299		LOC644189	-0.557661	7.20188	-6.17669	2.29818e-09	1.36505e-07
AMPH	-1.3212	-1.46538	-4.34046	2.90902e-05	0.00164299		LRG1	-0.651487	6.22975	-6.17076	2.37534e-09	1.40214e-07
CBY1	0.438943	0.136139	4.34055	2.90804e-05	0.00164299		DUSP4	-0.243823	5.6337	-6.17101	2.37195e-09	1.40214e-07
MCCC2	-0.554481	-1.3157	-4.34226	2.8884e-05	0.00164299		TBC1D9	-0.503484	7.32135	-6.1697	2.38928e-09	1.40631e-07
MEF2A	0.607248	0.0561634	4.33665	2.95315e-05	0.00166224		TMC5	-0.297723	5.64816	-6.16415	2.46433e-09	1.44633e-07
ANKS6	0.90203	1.35943	4.33564	2.96505e-05	0.00166421		WFS1	-0.418236	8.64388	-6.16238	2.4887e-09	1.45646e-07
ZDHHC8	0.632392	0.215164	4.33177	3.01068e-05	0.00168505		DSG3	0.989398	6.45094	6.15569	2.58303e-09	1.50736e-07
JAG2	0.670975	0.0680682	4.32961	3.03642e-05	0.00168517		BZRAP1	0.373352	6.19779	6.15386	2.60931e-09	1.51406e-07
FKBP5	-0.919811	0.338127	-4.32994	3.03248e-05	0.00168517		STEAP2	-0.318376	6.12751	-6.15436	2.60212e-09	1.51406e-07
C18orf21	0.518882	0.40201	4.33032	3.02788e-05	0.00168517		RPUSD3	0.40178	8.83834	6.15244	2.62999e-09	1.52175e-07
TRIM29	1.44679	1.86543	4.32872	3.04712e-05	0.00168639		CASP4	-0.141623	6.23205	-6.14911	2.6792e-09	1.54321e-07
MYBL1	1.25676	1.20617	4.3256	3.08478e-05	0.00170247		RBCK1	-0.337264	7.64752	-6.14891	2.68214e-09	1.54321e-07
LOC441455	1.04141	0.353711	4.32494	3.10895e-05	0.00171105		RNASEL	-0.271837	6.97012	-6.13306	2.9286e-09	1.68029e-07
NT5C3L	0.69892	0.0155847	4.32083	3.1433e-05	0.00171647		HNMT	-0.270553	6.75139	-6.12807	3.01081e-09	1.72264e-07
PTGR1	-0.633525	-0.712728	-4.32099	3.14135e-05	0.00171647		DHCR24	-0.718301	7.85806	-6.12555	3.05314e-09	1.74199e-07
RXRB	0.396324	0.165367	4.32071	3.1448e-05	0.00171647		HOXB2	-0.617929	7.0297	-6.12423	3.07544e-09	1.74984e-07
MTCH1	0.43855	0.451218	4.31943	3.1607e-05	0.00172041		PTK2	0.282719	8.23634	6.12127	3.12632e-09	1.77386e-07
RGN	1.66324	0.794846	4.31609	3.2026e-05	0.00173844		CDC45	0.546984	8.09691	6.11997	3.14877e-09	1.77867e-07
OPRK1	2.04245	3.38668	4.3227	3.26028e-05	0.00176022		GATSL3	-0.236631	6.55589	-6.11978	3.15215e-09	1.77867e-07
TBC1D1	0.446535	0.781552	4.31154	3.26049e-05	0.00176022		RSU1	0.293447	7.01985	6.11336	3.26614e-09	1.83792e-07
TFPI2	-1.60313	-0.233163	-4.31425	3.29471e-05	0.00177386		BYSL	0.377287	8.36076	6.11137	3.30233e-09	1.8532e-07
RGS2	1.11232	0.836676	4.30476	3.34855e-05	0.00178928		C6ORF173	0.738544	8.14307	6.10062	3.50429e-09	1.96116e-07
ZDHHC8P1	1.14269	0.453272	4.30468	3.34962e-05	0.00178928		ANP32B	0.338125	11.8603	6.09958	3.52454e-09	1.96711e-07
SPOPL	-0.581935	-0.975522	-4.30462	3.35045e-05	0.00178928		CRABP1	1.38726	7.93944	6.09279	3.65918e-09	2.03671e-07
C10orf47	0.777295	0.00542998	4.29919	3.42267e-05	0.00182294		CDKAL1	0.372507	6.29618	6.09217	3.67163e-09	2.0381e-07
LOC100270710	0.766643	0.194	4.29722	3.44923e-05	0.00183216		SLC44A2	0.44615	10.3264	6.08897	3.73693e-09	2.06874e-07
SFRS13B	1.20243	2.84341	4.29561	3.47108e-05	0.00183884		ALOX15B	-0.76526	5.90433	-6.08686	3.78069e-09	2.08733e-07
IL12RB2	1.73717	3.54395	4.29207	3.51961e-05	0.00185958		MCM5	0.394692	8.20149	6.07768	3.97684e-09	2.18385e-07
SLC7A8	-0.940291	-2.38613	-4.29092	3.53556e-05	0.00186304		SMS	0.477008	9.60887	6.07782	3.97386e-09	2.18385e-07
C5orf30	-0.817287	-1.27889	-4.28948	3.55557e-05	0.00186861		C8ORF51	0.413513	6.65443	6.07101	4.1255e-09	2.25943e-07
NAT8L	1.46774	-0.204339	4.28424	3.62931e-05	0.00190231		STOX2	0.585248	7.35341	6.06051	4.37069e-09	2.38733e-07
SDK2	1.367	0.470185	4.28277	3.65027e-05	0.00190323		CDCA5	0.566372	9.36346	6.05796	4.43255e-09	2.40827e-07
SUSD5	1.46162	0.306471	4.2832	3.64416e-05	0.00190323		TMEM87B	-0.230695	6.1359	-6.05838	4.42236e-09	2.40827e-07
HDAC5	0.536903	-0.0367428	4.28069	3.68022e-05	0.00190913		PLEKHG1	0.318062	6.38276	6.05644	4.46953e-09	2.42194e-07
SLC25A46	-0.405441	-0.548033	-4.28064	3.68086e-05	0.00190913		NOL7	0.316454	10.4776	6.04298	4.81243e-09	2.60087e-07
TSPYL5	1.14069	0.950523	4.27934	3.69964e-05	0.00191386		AURKB	0.587832	7.92301	6.04221	4.83262e-09	2.60491e-07
FXYD6	0.988202	0.730478	4.27596	3.749e-05	0.00193435		ZNF232	0.319918	6.85924	6.03127	5.13133e-09	2.75866e-07
BIVM	0.608473	0.221901	4.27444	3.77135e-05	0.00194082		COL2A1	0.562326	5.87581	6.03059	5.1505e-09	2.76172e-07
EGOT	-1.31054	-1.50299	-4.27993	3.89533e-05	0.00199451		PIK3C2B	-0.360572	7.16876	-6.02964	5.17725e-09	2.76881e-07
SEC16A	-0.450195	-0.686309	-4.26613	3.8958e-05	0.00199451		MELK	0.617441	8.13848	6.02208	5.39593e-09	2.87825e-07
IRS2	0.989597	-0.162578	4.26534	3.90794e-05	0.00199556		NUP88	0.343113	9.064	6.017	5.54795e-09	2.95165e-07
RPUSD3	0.545965	0.691804	4.26436	3.9228e-05	0.00199801		JMJD4	0.414978	7.28828	6.00178	6.02904e-09	3.19929e-07
C15orf56	1.08999	-0.22537	4.26574	3.94109e-05	0.00200217		RGMB	-0.131997	5.78512	-6.00041	6.07431e-09	3.21499e-07
MAP7D3	0.778227	0.864475	4.25467	4.07415e-05	0.00206448		MAN2B2	-0.365324	8.1497	-5.99848	6.13836e-09	3.24052e-07
GCHFR	-0.780368	-0.249618	-4.25316	4.09822e-05	0.00207138		SORBS2	0.399427	6.51565	5.99685	6.19339e-09	3.26116e-07
SULT2B1	-1.66224	-1.76675	-4.25245	4.10949e-05	0.00207179		ELMOD2	-0.328984	6.80199	-5.99422	6.28288e-09	3.2998e-07
MTMR12	0.610046	0.160736	4.25137	4.12688e-05	0.00207528		TFAP2C	0.645757	8.41395	5.99342	6.31019e-09	3.30567e-07
ZNF286B	0.880584	0.725238	4.24824	4.17747e-05	0.0020954		AGR2	-0.454703	5.80644	-5.9923	6.34889e-09	3.31746e-07
EPGN	-2.51055	1.28918	-4.3858	4.19998e-05	0.00210137		ACPP	-0.299872	5.60531	-5.97266	7.0655e-09	3.68251e-07
USP40	-0.398558	-0.516528	-4.24392	4.24832e-05	0.0021202		VPS16	-0.165715	6.74605	-5.96718	7.27877e-09	3.78404e-07
CDK19	0.586079	0.534173	4.24255	4.27115e-05	0.00212624		LGR6	0.156501	5.55754	5.96355	7.42376e-09	3.84964e-07
ARTN	1.43254	0.302817	4.23762	4.37496e-05	0.00215927		HGD	-0.26792	5.69647	-5.95884	7.61646e-09	3.9396e-07
COL9A2	1.28411	0.290645	4.23716	4.36165e-05	0.00215927		NFIB	0.640314	10.7684	5.9558	7.74277e-09	3.96111e-07
HRK	1.37958	1.83209	4.26025	4.35735e-05	0.00215927		PRR4	0.773183	6.71673	5.95732	7.67933e-09	3.96111e-07
TMEM167A	-0.351856	-0.268016	-4.23601	4.38109e-05	0.00215927		ALDH4A1	-0.3176	5.9992	-5.95531	7.76357e-09	3.96111e-07
RSU1	0.565545	0.853643	4.23122	4.46354e-05	0.00219444		ANKRA2	-0.239683	7.27839	-5.9569	7.69708e-09	3.96111e-07
CYP27A1	0.775144	0.469898	4.22955	4.49251e-05	0.00219778		DCLK1	-0.372436	6.31638	-5.9559	7.7388e-09	3.96111e-07
PCSK1N	2.0566	2.60112	4.23211	4.49159e-05	0.00219778		LIN9	0.373747	6.64469	5.95506	7.77409e-09	3.96111e-07
SLC37A4	0.461549	0.26591	4.22568	4.56059e-05	0.00222559		PIP	-1.80002	7.60261	-5.9489	8.0381e-09	4.0838e-07
KRT83	1.82504	2.54707	4.23308	4.61601e-05	0.0022416		LOC375295	-0.196463	6.03856	-5.94852	8.05476e-09	4.0838e-07
HES2	-1.40697	0.408161	-4.22273	4.61309e-05	0.0022416		TMEM144	-0.324077	6.98252	-5.94698	8.12247e-09	4.10797e-07
PLD6	0.656775	-0.0441615	4.21751	4.70747e-05	0.00228042		KLHL8	-0.29597	7.41523	-5.94518	8.2022e-09	4.13807e-07
ALK	1.37038	1.05688	4.2197	4.73619e-05	0.00228873		FAM81A	0.29671	5.80167	5.94381	8.26305e-09	4.15853e-07
PFDN4	0.479975	0.434223	4.21155	4.81745e-05	0.00232234		ZNF613	-0.201536	6.28147	-5.94307	8.29618e-09	4.16497e-07
MPZ	1.90063	1.82481	4.20879	4.86927e-05	0.00234162		LOC729383	0.267003	7.17408	5.93808	8.52352e-09	4.26864e-07
AMD1	0.532854	1.04305	4.20803	4.88366e-05	0.00234286		ACSS2	-0.180661	7.02943	-5.93076	8.86798e-09	4.43031e-07
COL9A3	1.99571	2.73173	4.20697	4.90379e-05	0.00234683		PRKCH	-0.45948	8.35466	-5.92185	9.30601e-09	4.63783e-07
ABCA12	-2.3393	-2.00709	-4.20562	4.95284e-05	0.0023622		ACSM5	-0.0666294	5.56855	-5.91719	9.54316e-09	4.73299e-07
FOXRED2	0.555877	0.431729	4.20403	4.95975e-05	0.0023622		PAFAH2	-0.277485	6.73355	-5.91762	9.52101e-09	4.73299e-07
SMARCB1	0.378721	0.400989	4.20204	4.99817e-05	0.00237479		CHST6	0.328231	5.94046	5.91649	9.57917e-09	4.73937e-07
HARS2	-0.330257	-0.242029	-4.1976	5.08479e-05	0.00241016		ZNF701	-0.175772	6.07074	-5.91059	9.88901e-09	4.88088e-07
TAF11	0.382392	0.563756	4.19671	5.10215e-05	0.00241262		MAMLD1	0.406131	6.35343	5.90985	9.92876e-09	4.88872e-07
KRT81	2.77871	3.29468	4.19282	5.1795e-05	0.00244337		COL9A3	0.299349	5.7695	5.90794	1.00319e-08	4.92768e-07
RBP7	1.12964	0.0140807	4.19127	5.21055e-05	0.00245048		LRIG1	-0.383819	7.7345	-5.90105	1.04114e-08	5.10186e-07
PHAX	-0.333136	-0.352393	-4.19022	5.23169e-05	0.00245048		PUS7	0.424619	8.1635	5.89928	1.05113e-08	5.13849e-07
UTP15	-0.34244	-0.310755	-4.19025	5.23108e-05	0.00245048		WDYHV1	0.365352	7.7595	5.89318	1.08622e-08	5.29741e-07
CYB5R2	1.16528	0.918583	4.18614	5.31485e-05	0.00248356		DNAJC12	-0.488748	6.3609	-5.88299	1.1475e-08	5.57388e-07
RCAN1	0.764072	0.883673	4.17938	5.45513e-05	0.00254312		MAN2A1	-0.181365	6.57356	-5.88285	1.14836e-08	5.57388e-07
ZNF454	1.04902	1.09662	4.17583	5.53028e-05	0.0025721		MYO1B	-0.352962	7.22633	-5.88172	1.15533e-08	5.59448e-07
TSPAN15	-0.794794	-1.15309	-4.17489	5.55049e-05	0.00257545		SQLE	0.580452	8.43615	5.87992	1.16656e-08	5.63551e-07
PRSS3	1.85797	2.21536	4.18198	5.6458e-05	0.00261356		OCEL1	-0.340955	8.07968	-5.87744	1.18222e-08	5.69774e-07
FAM78B	1.04737	0.672503	4.16856	5.68736e-05	0.00262666		HPGD	-0.845178	6.1311	-5.86793	1.24418e-08	5.98226e-07
ATG12	-0.331301	-0.300632	-4.16658	5.73091e-05	0.00264062		GNG4	0.614089	6.11967	5.86657	1.25331e-08	6.01205e-07
TBCC	0.518681	0.445776	4.16577	5.74864e-05	0.00264264		DHRS11	0.467253	7.90139	5.86543	1.26102e-08	6.03494e-07
EMILIN3	1.84297	1.67806	4.15897	5.90099e-05	0.00268773		GALNT6	-0.402158	6.35517	-5.86448	1.26744e-08	6.05153e-07
CARD17	-1.30794	0.831588	-4.23799	5.88753e-05	0.00268773		C14ORF132	-0.546113	6.69632	-5.85577	1.32805e-08	6.31147e-07
TMEM192	-0.475612	-0.749257	-4.15972	5.88395e-05	0.00268773		SHANK3	0.442545	7.97542	5.85595	1.32674e-08	6.31147e-07
ZNF821	0.526609	0.118849	4.15966	5.88534e-05	0.00268773		WDR13	-0.350777	8.43046	-5.85394	1.34117e-08	6.35908e-07
SPG11	-0.477612	-0.862169	-4.15762	5.93167e-05	0.00269551		HRK	0.50284	6.04464	5.84851	1.3807e-08	6.53138e-07
ACTG2	2.27338	1.17564	4.15472	5.998e-05	0.00271856		C14ORF159	-0.404476	7.8634	-5.84753	1.38801e-08	6.55082e-07
DTWD2	-0.506821	-0.988307	-4.15421	6.00983e-05	0.00271856		ABTB2	0.356231	6.15359	5.83986	1.44618e-08	6.77851e-07
FRS3	0.588167	0.217545	4.15334	6.0298e-05	0.00271902		KRTAP21-1	0.253004	5.70948	5.84049	1.44129e-08	6.77851e-07
GDF5	1.73808	2.02892	4.15298	6.03831e-05	0.00271902		RRAD	-0.2524	5.60363	-5.84009	1.44439e-08	6.77851e-07
MLC1	2.1474	1.03968	4.1506	6.14929e-05	0.00276272		WLS	-0.473806	6.54404	-5.83881	1.45433e-08	6.80117e-07
ATF4	0.405221	0.410099	4.14537	6.21704e-05	0.00278241		TAF2	0.359684	7.57701	5.83508	1.48361e-08	6.92229e-07
SYNJ2BP	-0.419413	-0.860859	-4.1452	6.22121e-05	0.00278241		MAML2	0.174194	5.74477	5.82703	1.54881e-08	7.21008e-07
CDC42EP1	0.668412	0.952424	4.14162	6.30712e-05	0.00280491		AMDHD2	-0.356923	7.33262	-5.82653	1.55299e-08	7.21314e-07
NHLRC1	0.64726	0.319264	4.14133	6.31399e-05	0.00280491		C6ORF141	0.485405	6.32005	5.82432	1.57136e-08	7.28192e-07
LYSMD4	0.547291	0.298169	4.14243	6.28744e-05	0.00280491		CELSR2	0.465712	6.64654	5.82262	1.58575e-08	7.33204e-07
DDX51	0.545655	0.0107303	4.1402	6.34143e-05	0.0028108		MT1G	0.971544	9.18785	5.81797	1.62558e-08	7.49928e-07
UPF0639	-1.63062	-2.4359	-4.1863	6.55015e-05	0.00289683		TOM1L2	-0.164893	5.89508	-5.81569	1.64547e-08	7.57396e-07
ZNRD1	0.418689	0.379555	4.12659	6.68035e-05	0.00294784		NDUFS7	-0.292722	9.86698	-5.81446	1.65624e-08	7.60644e-07
LIMA1	-0.662065	-1.16173	-4.1249	6.72368e-05	0.00296036		CHMP4C	0.418358	6.25481	5.81321	1.66731e-08	7.64016e-07
TRIM63	-1.57023	-0.607842	-4.18608	6.78386e-05	0.00298023		C16ORF62	-0.183789	6.02988	-5.80519	1.74018e-08	7.95097e-07
CHST4	1.91512	2.75808	4.12613	6.81459e-05	0.00298711		CDH19	0.301703	5.54915	5.80489	1.7429e-08	7.95097e-07
GATA3	-1.41334	-3.74315	-4.1197	6.8586e-05	0.00299977		ARL9	0.717582	7.02139	5.80271	1.76327e-08	8.02603e-07
C2orf54	-1.87346	0.4239	-4.1182	6.95942e-05	0.00303048		MAF	-0.27322	6.52209	-5.80025	1.78652e-08	8.1138e-07
SLC4A8	-1.08534	-2.52213	-4.1163	6.94813e-05	0.00303048		KAL1	-0.388992	6.27702	-5.79882	1.80018e-08	8.15778e-07
P2RY1	-0.994921	0.0272109	-4.11252	7.04916e-05	0.00306283		USP9X	-0.18295	7.2611	-5.79745	1.81332e-08	8.19918e-07
TSNARE1	0.661089	0.252305	4.11168	7.07159e-05	0.00306417		PHF5A	0.273214	8.6511	5.79202	1.86646e-08	8.42085e-07
ARNTL2	-1.15096	1.44899	-4.11069	7.09852e-05	0.00306417		TMEM91	-0.452277	7.40787	-5.78711	1.91588e-08	8.62483e-07
HABP4	0.530621	0.190543	4.11068	7.09865e-05	0.00306417		C14ORF179	-0.256109	8.26633	-5.78521	1.9353e-08	8.69317e-07
GRM6	1.03949	1.24418	4.11164	7.13545e-05	0.00307336		TSPAN1	-0.481552	6.01431	-5.78404	1.94733e-08	8.72806e-07
SLC44A2	0.559928	0.377183	4.10836	7.16176e-05	0.003078		S100A7A	-0.761166	5.81494	-5.78306	1.95752e-08	8.75457e-07
FAHD2A	0.610515	0.521869	4.10543	7.24219e-05	0.00310583		TSPAN31	-0.343763	8.36577	-5.78186	1.97001e-08	8.79124e-07
CTSL2	1.09377	1.9956	4.10291	7.31206e-05	0.00311557		KRTAP21-2	0.262372	5.62656	5.78012	1.98836e-08	8.85383e-07
POMC	1.31077	1.28794	4.10308	7.30715e-05	0.00311557		TSPAN33	0.459225	8.07443	5.77881	2.00221e-08	8.88585e-07
PRELP	1.34034	-0.144957	4.10369	7.29024e-05	0.00311557		TSPO	0.350229	10.2567	5.77862	2.00423e-08	8.88585e-07
SRF	0.439447	0.548488	4.10106	7.36366e-05	0.00313082		BLCAP	-0.324239	8.19931	-5.77821	2.00863e-08	8.88611e-07
ARF3	-0.290471	-0.366211	-4.09878	7.4278e-05	0.00315133		CD2BP2	-0.272895	9.81693	-5.77544	2.03834e-08	8.99813e-07
TMEM184C	-0.42366	-0.353077	-4.09705	7.47688e-05	0.00316537		SEPP1	-0.514733	6.90073	-5.7746	2.0474e-08	9.01867e-07
ATP8B1	-0.670493	-1.32713	-4.09364	7.57433e-05	0.00319979		GPR160	-0.516416	6.6446	-5.76512	2.15297e-08	9.46335e-07
SLC15A1	2.23713	3.79207	4.09219	7.6825e-05	0.00323492		PTS	0.448429	8.72036	5.76401	2.16568e-08	9.49886e-07
SUN2	0.555831	0.446532	4.08965	7.69013e-05	0.00323492		ZNF350	-0.273984	6.25369	-5.7579	2.23693e-08	9.79039e-07
CUTA	0.417174	0.362847	4.08808	7.73609e-05	0.00324049		ITGB4	0.308069	6.42479	5.75723	2.24489e-08	9.80428e-07
LARP4	-0.411487	-0.313959	-4.0884	7.72691e-05	0.00324049		FREM2	0.106671	5.51765	5.75528	2.26816e-08	9.88484e-07
KRT78	-1.95142	1.27451	-4.144	7.77728e-05	0.00325087		MGP	0.932587	12.6982	5.75445	2.27818e-08	9.90742e-07
C2orf55	-0.858837	-1.26812	-4.08487	7.8311e-05	0.0032624		CHRAC1	0.283687	6.83967	5.75393	2.28445e-08	9.91365e-07
CYP1B1	-1.35807	0.651473	-4.08464	7.8378e-05	0.0032624		DOPEY2	-0.326342	7.72514	-5.75079	2.32273e-08	1.00584e-06
MYO1H	1.48283	1.26173	4.08536	7.91884e-05	0.00327549		GCHFR	-0.52247	7.98963	-5.74866	2.34899e-08	1.01507e-06
VTCN1	1.25124	0.304329	4.08237	7.90566e-05	0.00327549		C4ORF7	2.00978	8.78434	5.74696	2.37022e-08	1.02209e-06
MLPH	-1.5507	-4.09896	-4.0824	7.90467e-05	0.00327549		SPG11	-0.284564	8.52057	-5.74496	2.39545e-08	1.0308e-06
ERGIC1	-0.489052	-1.01624	-4.08007	7.97503e-05	0.00328502		TC2N	-0.507143	6.83873	-5.7429	2.42156e-08	1.03985e-06
NIPAL3	0.581721	0.047113	4.0804	7.96494e-05	0.00328502		MUL1	-0.19124	6.78033	-5.73355	2.54424e-08	1.09024e-06
IL17RB	0.865163	-0.0638467	4.0781	8.03473e-05	0.00330274		TCF19	0.124801	5.6936	5.72019	2.72993e-08	1.16737e-06
C6orf129	0.575629	0.624212	4.07519	8.12403e-05	0.00333254		HOXB5	-0.5731	6.49005	-5.71897	2.74751e-08	1.17244e-06
TEX14	1.24168	-0.340014	4.07326	8.18363e-05	0.00334427		CDK5R1	0.185409	5.88273	5.71632	2.78616e-08	1.18646e-06
TOMM22	0.358403	0.407984	4.07317	8.1864e-05	0.00334427		CENPM	0.348908	6.94988	5.71576	2.7943e-08	1.18746e-06
CHPT1	0.717049	-0.34692	4.07127	8.24549e-05	0.00335458		COL13A1	-0.326705	6.15716	-5.71488	2.80729e-08	1.19051e-06
CISH	-0.688539	-1.19678	-4.07146	8.23948e-05	0.00335458		HEATR1	0.39604	8.74339	5.70966	2.88548e-08	1.22114e-06
MXRA7	0.623313	-0.126408	4.07005	8.28363e-05	0.00336319		NEK2	0.410735	6.72399	5.70824	2.9072e-08	1.2278e-06
PADI2	1.26868	2.24373	4.06934	8.30607e-05	0.00336408		ITGB8	0.199752	5.72964	5.7073	2.92164e-08	1.23136e-06
RTKN	0.454575	0.640325	4.0689	8.31977e-05	0.00336408		TRIM29	0.354795	6.37063	5.70212	3.0022e-08	1.26271e-06
FBXO17	1.08446	0.571891	4.06633	8.40115e-05	0.00338317		KLK7	0.5615	6.33022	5.70105	3.01918e-08	1.26725e-06
SMO	0.872137	0.868291	4.06677	8.38712e-05	0.00338317		UNG	0.184714	6.53056	5.69259	3.15645e-08	1.32216e-06
HIP1R	0.647808	0.0221207	4.06343	8.49386e-05	0.00339705		FGF12	-0.132444	5.50043	-5.68884	3.21917e-08	1.34568e-06
ProSAPiP1	1.02915	0.82335	4.06408	8.47308e-05	0.00339705		C4B	-0.387467	5.73138	-5.68755	3.24095e-08	1.35202e-06
RAP2C	-0.522347	-0.147253	-4.06311	8.50419e-05	0.00339705		TP53BP2	0.239458	6.99703	5.6861	3.26577e-08	1.35961e-06
WWP2	0.580537	0.356068	4.06348	8.49207e-05	0.00339705		RNLS	-0.168148	6.0277	-5.68196	3.33739e-08	1.38661e-06
CDKAL1	0.663848	0.64877	4.06105	8.57056e-05	0.00339892		MRPS36	-0.216722	6.35028	-5.67787	3.40978e-08	1.41382e-06
ITGB8	0.996975	1.07239	4.06197	8.54079e-05	0.00339892		TRIM68	-0.37789	7.32818	-5.67434	3.47342e-08	1.43729e-06
CD274	-1.15284	0.623648	-4.06457	8.566e-05	0.00339892		DIAPH3	0.226119	6.05846	5.67343	3.48999e-08	1.44124e-06
TTC8	-0.447584	-1.14268	-4.06084	8.57751e-05	0.00339892		GATA2	-0.224777	5.54294	-5.66531	3.64149e-08	1.50078e-06
TPM2	0.916192	0.264284	4.05936	8.62562e-05	0.00340525		FUCA1	-0.462295	9.04826	-5.66487	3.64989e-08	1.50122e-06
RNF8	0.482627	0.708008	4.05929	8.62785e-05	0.00340525		ZCCHC24	-0.4914	7.68658	-5.66224	3.70034e-08	1.51892e-06
SLC7A2	-1.40783	-3.6484	-4.05692	8.70558e-05	0.0034291		TRIP13	0.579917	8.01301	5.66072	3.7299e-08	1.52799e-06
DHCR24	-0.944567	-0.97672	-4.05435	8.79033e-05	0.00345561		CDCA2	0.468015	6.81416	5.65937	3.75631e-08	1.53574e-06
COL28A1	1.84743	0.217125	4.05805	8.85687e-05	0.00347421		ACOX2	-0.693861	6.85831	-5.65858	3.77197e-08	1.53725e-06
GPD1L	-0.720064	-1.60559	-4.05188	8.87271e-05	0.00347421		ZNF696	0.313185	7.18808	5.65842	3.77502e-08	1.53725e-06
SLC26A2	0.935142	0.378509	4.05104	8.90086e-05	0.00347836		ATP6V1B1	0.915198	8.17607	5.65792	3.78493e-08	1.53823e-06
FRMD4B	-0.618712	-0.376439	-4.05035	8.92397e-05	0.00348053		SGCE	0.640086	9.00761	5.65731	3.79707e-08	1.54011e-06
UNC80	1.70286	1.65341	4.0579	8.98455e-05	0.00349727		UGDH	-0.45199	8.12487	-5.65449	3.85345e-08	1.55988e-06
KIFC3	0.687571	0.721607	4.04531	9.09535e-05	0.00353345		BATF	-0.503123	7.25714	-5.65319	3.87968e-08	1.56741e-06
DNER	2.14595	2.77046	4.04641	9.17244e-05	0.00353403		CUX2	-0.385606	5.46607	-5.6521	3.90188e-08	1.57234e-06
KIAA1755	1.18764	0.729016	4.04467	9.11739e-05	0.00353403		RFC4	0.408287	8.40271	5.65183	3.90725e-08	1.57234e-06
SOSTDC1	2.14943	1.53517	4.04421	9.13332e-05	0.00353403		PLOD3	0.452813	9.78053	5.65096	3.925e-08	1.57639e-06
FOXA1	-2.08896	-5.27593	-4.04268	9.18602e-05	0.00353403		COPA	0.333141	11.1941	5.6502	3.94069e-08	1.57835e-06
GAS2L2	-1.6078	-0.755347	-4.06895	9.17686e-05	0.00353403		SLC25A18	-0.444173	5.76487	-5.64998	3.9453e-08	1.57835e-06
PRMT2	0.417808	0.320978	4.04215	9.20458e-05	0.00353431		MRPL14	0.328831	10.2038	5.64905	3.96438e-08	1.58289e-06
FRG1B	-0.630701	-0.523873	-4.0403	9.26903e-05	0.00355217		IGF2BP3	0.707674	6.66074	5.64627	4.02232e-08	1.6029e-06
DGCR2	0.348121	-0.0896452	4.03888	9.31874e-05	0.00356433		C17ORF63	0.328742	7.99136	5.64547	4.03911e-08	1.60647e-06
CYP2D6	1.13056	1.0155	4.03713	9.41893e-05	0.00359571		PTDSS1	0.35541	9.55197	5.64289	4.09391e-08	1.62511e-06
MEGF9	-0.659847	-1.19864	-4.03453	9.4724e-05	0.00360917		VGF	0.614716	6.63743	5.6409	4.13665e-08	1.636e-06
LEMD1	1.80989	3.37545	4.03875	9.5649e-05	0.00363742		HDGF	0.39678	9.96806	5.64087	4.13733e-08	1.636e-06
LASS1	1.59167	0.59485	4.02683	9.75075e-05	0.00370099		DERL1	0.291209	8.83864	5.6358	4.24804e-08	1.67332e-06
HSPA4	-0.342434	-0.189281	-4.02235	9.91641e-05	0.00375667		RFWD3	0.33602	8.02384	5.63606	4.24235e-08	1.67332e-06
MYL9	0.885869	-0.185173	4.02179	9.93741e-05	0.00375744		CEBPG	0.334707	8.82818	5.63537	4.25773e-08	1.67392e-06
UMODL1	1.60366	1.35513	4.02339	9.95891e-05	0.0037584		PDXP	0.32911	8.17176	5.63164	4.34126e-08	1.70349e-06
C5orf36	-0.660951	-1.64252	-4.02004	0.000100031	0.00376788		SLC6A15	0.228279	5.71309	5.62849	4.41289e-08	1.72828e-06
FAM109B	0.607071	0.061465	4.0192	0.000100343	0.00377249		CDCA8	0.501288	7.64932	5.6278	4.42873e-08	1.73118e-06
PODXL2	0.868391	0.521	4.0153	0.000101825	0.00382095		FSCN1	0.617737	11.0493	5.62716	4.44364e-08	1.7337e-06
C1orf161	-1.66774	0.342787	-4.06093	0.000102074	0.00382306		KIF14	0.386851	6.73807	5.62597	4.47126e-08	1.74116e-06
FAF2	-0.334454	-0.325394	-4.01338	0.00010256	0.00383401		C11ORF60	-0.327722	6.83927	-5.62265	4.54919e-08	1.76814e-06
MTL5	0.733609	-0.894913	4.01032	0.000103745	0.003871		GDF15	-0.476196	5.99765	-5.61943	4.62594e-08	1.79457e-06
C10orf111	0.675284	0.783159	4.00112	0.000107382	0.00399919		LIMK2	0.196332	6.17532	5.61877	4.64197e-08	1.79738e-06
PELO	-0.38788	-0.168558	-3.99894	0.000108264	0.00402445		ABCC12	-0.482696	5.96938	-5.61733	4.67664e-08	1.80739e-06
PCIF1	0.350009	-0.0830919	3.98058	0.00011595	0.0043021		PRR11	0.330737	6.50343	5.61645	4.69818e-08	1.8123e-06
LY6G5B	0.509618	0.410557	3.97979	0.000116291	0.00430667		SHISA5	-0.343293	9.99193	-5.60347	5.02588e-08	1.93506e-06
SLC26A1	-0.910952	-1.22569	-3.97505	0.000118365	0.00437532		LOC26172	0.16321	5.50131	5.60282	5.0427e-08	1.93789e-06
CAPN12	0.731731	0.678693	3.97374	0.000118944	0.00438392		TARBP1	0.387519	7.86855	5.59995	5.11853e-08	1.96335e-06
RASGRP1	1.00536	0.413639	3.97352	0.000119041	0.00438392		HJURP	0.463901	7.43742	5.59866	5.15284e-08	1.97281e-06
RABL3	-0.361	-0.684716	-3.97235	0.00011956	0.00439488		RANBP1	0.258204	8.37579	5.59825	5.16375e-08	1.9733e-06
TRIM5	-0.656505	-0.198551	-3.96932	0.000120919	0.00443659		KRT16P2	0.838346	7.06842	5.59524	5.24493e-08	1.994e-06
HILS1	2.36047	1.62722	4.02127	0.000121285	0.0044418		MPV17L	-0.412389	5.91255	-5.59531	5.24306e-08	1.994e-06
C15orf50	-1.15877	-0.979142	-4.18294	0.00012236	0.00447293		SCUBE2	-0.539554	6.26435	-5.59516	5.24712e-08	1.994e-06
MAP9	-0.855719	-0.978039	-3.96534	0.000122724	0.00447796		UBR1	-0.230155	5.99078	-5.59211	5.3307e-08	2.01827e-06
PDE9A	1.10907	1.37495	3.96016	0.000125111	0.00454831		UCK2	0.440598	8.96945	5.5923	5.32543e-08	2.01827e-06
KITLG	-0.947906	-1.45568	-3.96041	0.000124995	0.00454831		EXO1	0.226131	6.25723	5.59043	5.37742e-08	2.03221e-06
PMP22	0.77193	-0.605078	3.95938	0.000125475	0.0045532		FGFRL1	0.394904	6.87429	5.58972	5.3972e-08	2.03593e-06
SLC16A9	-1.33936	-1.08002	-3.95393	0.000128041	0.0046378		ANKRD30A	-0.669742	5.84806	-5.58916	5.41271e-08	2.03803e-06
COLEC11	1.30996	0.657007	3.95402	0.000129494	0.00468188		DHX33	0.300879	7.79392	5.58513	5.52709e-08	2.07459e-06
ESYT3	1.08488	2.52597	3.94795	0.000130915	0.00471604		PLK4	0.353864	7.28965	5.58502	5.53008e-08	2.07459e-06
SLFNL1	0.685872	0.583032	3.94822	0.000130783	0.00471604		TOP1MT	0.321214	6.94565	5.58433	5.54985e-08	2.0782e-06
TUB	0.948126	0.299312	3.94614	0.000131797	0.0047306		BTBD11	-0.110391	5.64095	-5.5829	5.59117e-08	2.08743e-06
CASP10	-0.850769	0.193671	-3.9465	0.000131617	0.0047306		EIF3E	0.391729	12.5956	5.58277	5.59488e-08	2.08743e-06
EIF3E	0.462391	0.392366	3.9437	0.000132995	0.00476498		RPL39L	0.546378	8.80525	5.58178	5.62352e-08	2.0943e-06
RPS2P32	0.990057	1.24765	3.94285	0.000133413	0.00477132		RNF8	0.143149	6.02961	5.5812	5.64051e-08	2.09682e-06
ARHGEF2	0.527848	0.483341	3.94222	0.000133726	0.0047739		NUP93	0.286212	8.74517	5.58009	5.673e-08	2.10507e-06
RCCD1	0.559172	0.698205	3.93986	0.0001349	0.00480716		IQGAP2	-0.491941	6.79634	-5.57853	5.71893e-08	2.11828e-06
YWHAH	0.36213	0.302994	3.93906	0.0001353	0.00481275		CDT1	0.507226	7.30665	5.57613	5.79037e-08	2.14076e-06
ABTB2	0.781167	1.51987	3.93737	0.000136151	0.00482568		ILF2	0.448038	11.3325	5.57579	5.80053e-08	2.14076e-06
VWA5B2	1.30076	0.281667	3.94421	0.000135912	0.00482568		SYNC	-0.335725	6.12747	-5.57083	5.95118e-08	2.19241e-06
PPM1F	0.397501	0.383234	3.93653	0.000136573	0.00483199		MSX2	-0.175112	5.55581	-5.56879	6.01412e-08	2.20766e-06
ITPR1	-0.878855	-1.66513	-3.93532	0.000137184	0.00484496		NAB1	0.298551	7.42002	5.56885	6.0125e-08	2.20766e-06
C2orf71	1.53214	1.27365	3.96095	0.000139432	0.00491559		LFNG	-0.219828	6.43871	-5.56059	6.2744e-08	2.29908e-06
DCLK2	0.833331	0.711015	3.92948	0.000140183	0.00491582		TOMM20	0.513681	9.84198	5.55779	6.36554e-08	2.32831e-06
KCNK2	1.22642	0.119565	3.92975	0.000140042	0.00491582		EPB41L2	0.227778	6.59898	5.5568	6.39806e-08	2.33603e-06
LEPR	-0.796421	-0.41016	-3.93009	0.000139868	0.00491582		NTRK3	0.225901	5.61782	5.55372	6.50053e-08	2.36922e-06
SFT2D2	0.61883	1.15614	3.92891	0.000140478	0.00491747		YOD1	0.168796	6.25713	5.55333	6.51367e-08	2.3698e-06
ACSL5	-0.886844	0.224028	-3.92823	0.000140834	0.00492123		ESRP1	0.381024	6.63382	5.55132	6.58149e-08	2.39022e-06
YPEL1	0.63879	0.144963	3.9265	0.000141737	0.00494406		C2ORF55	-0.452471	7.77814	-5.54669	6.74029e-08	2.44357e-06
RPP21	0.502239	0.602935	3.92563	0.000142193	0.00495125		GNMT	-0.311588	5.68735	-5.54476	6.80757e-08	2.46359e-06
FARP1	0.659647	0.288406	3.9228	0.000143685	0.00499444		TMEM37	-0.320907	6.06116	-5.54386	6.8391e-08	2.46673e-06
DPYSL2	0.567551	0.294331	3.92046	0.000144932	0.00502897		ZDHHC3	-0.214684	6.67719	-5.54383	6.84033e-08	2.46673e-06
SLC6A14	1.9691	2.49807	3.9213	0.000145569	0.00504223		CENPA	0.442705	7.33582	5.53734	7.07259e-08	2.54251e-06
GLA	-0.380764	-0.0914014	-3.91849	0.000145989	0.00504796		GPR12	0.551446	5.94004	5.53694	7.08704e-08	2.54251e-06
FOXC2	1.61679	0.90823	3.91598	0.000147347	0.00508604		VPS18	-0.257053	7.23576	-5.53693	7.0877e-08	2.54251e-06
LOC100130015	0.744807	-0.150921	3.91344	0.000148738	0.00512514		ISCA2	-0.22315	6.70752	-5.5359	7.12522e-08	2.5515e-06
KIAA1161	0.752258	0.16946	3.90733	0.000152121	0.00523259		IL1F7	0.167451	5.70807	5.53432	7.18336e-08	2.56783e-06
HLF	1.04704	-0.253199	3.90678	0.000152433	0.00523425		FEN1	0.341578	8.19896	5.53321	7.22436e-08	2.57799e-06
TMPRSS12	1.09891	1.13082	3.94156	0.000153045	0.00524614		ENY2	0.398518	10.6357	5.53279	7.24011e-08	2.57911e-06
ADRA2B	1.03977	0.827561	3.90241	0.000154903	0.00530069		TTK	0.568739	7.74535	5.53078	7.31513e-08	2.60132e-06
MUC16	2.09136	2.62678	3.90021	0.000156735	0.0053449		GNA14	-0.18796	5.58215	-5.5282	7.41276e-08	2.63147e-06
PCSK9	-1.40495	0.992043	-3.90035	0.000156654	0.0053449		UGT2B7	-0.91945	6.49359	-5.52101	7.69168e-08	2.72576e-06
SMTN	0.635042	0.328017	3.89837	0.000157223	0.00535233		C1ORF64	-0.676514	5.78264	-5.52012	7.7268e-08	2.73347e-06
PLA2G4F	-1.74372	-2.29385	-3.9005	0.000158954	0.00540199		CBS	0.781686	8.06075	5.51947	7.75273e-08	2.73792e-06
LRFN4	0.801075	0.702793	3.89453	0.000159459	0.00540987		CCBP2	-0.892774	6.94434	-5.51852	7.79055e-08	2.74654e-06
IL20RA	-1.24724	-2.02067	-3.89426	0.000160786	0.00544555		NAT1	-0.130594	5.67795	-5.51774	7.82174e-08	2.75279e-06
GOLGA6L9	0.669249	0.40734	3.8893	0.000162555	0.00549608		MED16	-0.19518	7.35699	-5.51654	7.87006e-08	2.76505e-06
C6orf26	0.73854	0.378965	3.88844	0.000163065	0.00550392		ZP2	-0.507923	5.59036	-5.51465	7.94674e-08	2.78721e-06
PLA2G4E	-2.21322	1.52554	-3.99629	0.000165218	0.0055671		NET1	0.471217	8.18222	5.51354	7.99181e-08	2.79823e-06
DHRS9	-1.30445	-0.245215	-3.88519	0.000165618	0.00557111		C14ORF143	-0.15077	6.06962	-5.51166	8.06958e-08	2.82064e-06
MYOZ1	1.559	0.531193	3.87992	0.000168242	0.00563071		TMCC2	0.223009	5.61556	5.51035	8.12377e-08	2.83474e-06
TMEM63C	-1.54545	-2.4831	-3.88064	0.000167801	0.00563071		STIM1	0.305958	7.1828	5.50956	8.15684e-08	2.84144e-06
DGKD	-0.55594	-0.667063	-3.88021	0.000168066	0.00563071		C8ORF46	0.46416	5.89323	5.50915	8.17394e-08	2.84256e-06
C6orf89	0.384981	-0.0888251	3.87923	0.000168672	0.00563554		TMEM205	-0.400328	10.3853	-5.50546	8.32976e-08	2.89184e-06
NR2C2AP	0.505738	0.389042	3.87877	0.000168955	0.00563554		IDH1	-0.473299	8.7327	-5.50309	8.43156e-08	2.92223e-06
FAM102B	0.619055	-0.287139	3.87695	0.000170085	0.00564471		BIN1	-0.480309	8.17288	-5.49886	8.61606e-08	2.98113e-06
SMAD6	0.816751	0.0317065	3.87728	0.00016988	0.00564471		TRDMT1	0.14973	5.79504	5.49772	8.66649e-08	2.99352e-06
SMOX	0.666068	1.18993	3.87729	0.000169876	0.00564471		TEX14	0.0957644	5.39756	5.49642	8.72419e-08	3.00838e-06
EBAG9	0.40334	0.0258044	3.87291	0.000172623	0.00571936		VEGFC	-0.356006	6.6612	-5.49585	8.74993e-08	3.01218e-06
CSPG4	1.09605	0.454172	3.87116	0.00017373	0.00574645		CYP1B1	-0.847123	8.68977	-5.49123	8.95883e-08	3.07376e-06
IL13RA1	-0.487169	-0.465311	-3.87032	0.000174268	0.00575463		EPAS1	-0.479351	9.02121	-5.49138	8.95185e-08	3.07376e-06
ITGA6	0.874874	0.485411	3.86819	0.000175632	0.00576187		CHEK1	0.421529	7.32966	5.48934	9.04566e-08	3.09837e-06
NPY5R	1.93593	0.470939	3.89993	0.000175625	0.00576187		CABYR	0.272184	6.23518	5.48786	9.11473e-08	3.11162e-06
VIT	1.80492	-0.028407	3.87081	0.000175199	0.00576187		LYPD5	0.213378	5.68225	5.48788	9.1134e-08	3.11162e-06
WDSUB1	0.418991	0.0416286	3.86816	0.000175651	0.00576187		LOC100130009	0.160739	6.42977	5.48726	9.14226e-08	3.11582e-06
MDFI	1.22082	1.32122	3.86653	0.000176701	0.00578673		YIPF1	-0.28466	8.59259	-5.4858	9.21098e-08	3.13403e-06
SLC25A27	0.978156	0.689222	3.86491	0.000177749	0.00581145		C14ORF19	-0.144557	6.33774	-5.48308	9.33982e-08	3.1726e-06
DBNDD2	0.667366	-0.727592	3.86259	0.000179261	0.00581852		LMNB2	0.370927	9.47752	5.48167	9.40704e-08	3.19014e-06
FTMT	1.74281	0.944437	3.94625	0.00017947	0.00581852		CHST15	-0.434202	8.35923	-5.4805	9.46352e-08	3.20399e-06
GDPD2	1.87167	1.25765	3.88475	0.000179727	0.00581852		GGH	0.510938	7.61339	5.47896	9.53805e-08	3.22389e-06
MPL	0.721639	0.427623	3.86254	0.000179298	0.00581852		NRIP1	-0.420256	8.50714	-5.47815	9.57791e-08	3.23203e-06
C11orf68	0.353596	0.0367194	3.86381	0.000178463	0.00581852		DNAJC22	-0.431254	6.12907	-5.47272	9.84647e-08	3.31719e-06
PEBP1	0.41216	-0.0538741	3.86242	0.000179371	0.00581852		TPX2	0.505209	7.67894	5.4718	9.89309e-08	3.32742e-06
LIMS2	0.768518	-0.13812	3.85704	0.000182932	0.0059126		JAG2	0.231915	6.55425	5.47086	9.94073e-08	3.3325e-06
SMYD1	1.60681	0.272078	3.86897	0.000184208	0.00594417		TATDN1	0.420931	7.38964	5.47105	9.93106e-08	3.3325e-06
RAD50	-0.434667	-0.709108	-3.85341	0.000185374	0.00597206		ZNF211	-0.252929	6.99098	-5.47044	9.96158e-08	3.33404e-06
THOC5	0.38382	0.527083	3.85112	0.000186929	0.00601238		FLJ11235	-0.241313	6.204	-5.469	1.00352e-07	3.35012e-06
IL15	-0.927051	0.448033	-3.84999	0.000187703	0.00602748		OSTALPHA	-0.454479	5.8275	-5.46886	1.00424e-07	3.35012e-06
ETFDH	-0.33574	-0.509755	-3.84927	0.000188195	0.00603352		SCNN1G	0.40821	5.97003	5.46686	1.01451e-07	3.3789e-06
KLHL38	1.54058	0.337075	3.84983	0.00019121	0.0061104		RDH10	0.803662	8.47345	5.46603	1.01881e-07	3.3877e-06
EHMT1	-0.306904	-0.328734	-3.84503	0.000191128	0.0061104		MAGI1	0.148527	6.09434	5.46445	1.02704e-07	3.40953e-06
GNG12	-0.715548	-0.608152	-3.84424	0.000191676	0.00611543		PPPDE1	0.325389	8.77391	5.46385	1.0302e-07	3.41449e-06
SPINK5	-2.03394	0.762355	-3.85342	0.000192439	0.00612988		POC5	-0.205273	7.12354	-5.46277	1.03586e-07	3.42771e-06
MKNK2	-0.560263	-0.481869	-3.84251	0.000192886	0.00613426		MYC	0.649209	8.56334	5.46163	1.04189e-07	3.44211e-06
KNDC1	-1.85606	-1.2665	-3.85633	0.000194485	0.00617522		SLC9A1	-0.329956	9.02656	-5.46092	1.04568e-07	3.44906e-06
MUC5B	1.74334	1.60653	3.84001	0.000195327	0.00618213		LMAN2	-0.203936	6.24023	-5.45904	1.05575e-07	3.47667e-06
RUSC2	0.586321	0.179567	3.8391	0.000195298	0.00618213		CEACAM1	0.505789	7.3321	5.45557	1.07453e-07	3.53285e-06
CABYR	0.834159	-0.0499008	3.83767	0.000196314	0.00620348		KRT16P3	0.948049	7.70996	5.45151	1.09696e-07	3.59546e-06
CYB5A	-0.835134	-1.34736	-3.83534	0.000197985	0.00624629		RPH3AL	-0.188654	5.80419	-5.45148	1.09709e-07	3.59546e-06
KAL1	-1.01394	-1.4039	-3.83273	0.000199874	0.00629588		P2RY2	-0.113944	5.61165	-5.45041	1.10308e-07	3.60934e-06
CYP39A1	1.23134	1.72488	3.83173	0.000200604	0.00629883		LOC646360	-0.575596	5.92477	-5.4487	1.11273e-07	3.6351e-06
PC	0.539618	0.116658	3.83197	0.000200431	0.00629883		ZBED4	0.30096	7.37898	5.44484	1.13477e-07	3.70118e-06
CYP4F12	-1.82081	-1.147	-3.86344	0.000201114	0.00630486		PECI	-0.355176	6.90532	-5.44243	1.1487e-07	3.74068e-06
KRTAP5.10	1.27676	0.22286	3.86343	0.000203385	0.00634185		AMPH	-0.209564	5.86611	-5.44148	1.15429e-07	3.74696e-06
LMO3	1.53427	0.159618	3.82914	0.000203894	0.00634185		JPH1	0.384858	6.44429	5.4415	1.15416e-07	3.74696e-06
NFIX	0.666825	0.463398	3.82764	0.000203606	0.00634185		PDE9A	0.232266	6.0767	5.44037	1.16079e-07	3.76208e-06
FAM8A1	0.465762	-0.276939	3.82867	0.000202843	0.00634185		FAM91A1	0.277813	6.67659	5.43872	1.1706e-07	3.78191e-06
LOC284900	0.494884	-0.236908	3.82749	0.00020372	0.00634185		ZNF136	-0.0973883	5.7451	-5.43897	1.1691e-07	3.78191e-06
KRT2	-1.32092	0.942031	-3.85821	0.000204883	0.00636261		MFSD7	-0.209639	5.79143	-5.4366	1.18326e-07	3.8168e-06
PES1	0.40648	0.452853	3.82488	0.000205661	0.00637677		DCUN1D3	-0.236497	7.27354	-5.4346	1.19529e-07	3.84955e-06
MFI2	1.32431	1.94634	3.82404	0.000206285	0.00638615		TMPRSS5	0.129376	5.48106	5.434	1.19895e-07	3.85527e-06
COL19A1	1.63898	1.24476	3.83761	0.000207126	0.00640217		PNMAL1	0.499487	6.60318	5.43124	1.21582e-07	3.90339e-06
SYTL5	-1.85616	-4.03185	-3.83187	0.000207998	0.00641911		NUP153	0.300553	7.74405	5.43091	1.21785e-07	3.90379e-06
THRB	-0.946585	-1.3796	-3.82052	0.000208934	0.00643797		FGF13	0.176485	5.78931	5.42651	1.24535e-07	3.9857e-06
HSDL2	-0.43212	-0.735828	-3.81942	0.000209771	0.00645371		DGKD	-0.0895165	5.58591	-5.42596	1.24881e-07	3.99055e-06
GCAT	0.638137	0.152969	3.81817	0.000210726	0.00647305		AKR1A1	-0.260861	8.96307	-5.42378	1.26269e-07	4.0286e-06
LRRC8D	0.534336	0.773648	3.81692	0.000211682	0.00649235		LOC346887	0.544686	6.71782	5.42193	1.27453e-07	4.06006e-06
SETD7	-0.509815	-0.689886	-3.81502	0.000213143	0.00652705		CLUAP1	0.167943	8.17117	5.42026	1.28535e-07	4.08816e-06
HNMT	-0.54381	-0.948965	-3.81329	0.000214484	0.00655799		COL27A1	0.369205	6.0765	5.41817	1.29903e-07	4.12528e-06
FAM181B	1.50773	0.832803	3.81934	0.000217586	0.00663235		LOC388458	0.312665	5.73259	5.41165	1.34257e-07	4.25694e-06
SAR1B	-0.459514	-0.448661	-3.80938	0.000217546	0.00663235		CXXC5	-0.493617	9.08965	-5.41072	1.34895e-07	4.27056e-06
CCHCR1	0.562862	0.735482	3.80889	0.000217931	0.00663266		FAHD2B	0.338642	8.43627	5.40991	1.35447e-07	4.27751e-06
WFDC1	1.16612	0.43748	3.80729	0.000219199	0.00665586		TIAM2	0.266629	6.15174	5.40978	1.35532e-07	4.27751e-06
FAM199X	-0.496799	-0.38275	-3.80708	0.000219365	0.00665586		COL4A3BP	-0.192914	6.83783	-5.40866	1.36303e-07	4.29523e-06
NDUFB9	0.523388	0.623684	3.80563	0.000220519	0.00668065		IL20RA	-0.310821	5.89027	-5.39967	1.42636e-07	4.48788e-06
HIST1H1T	1.09725	-0.0381471	3.88074	0.000222595	0.00673323		KIAA0831	-0.232743	7.50611	-5.39922	1.42962e-07	4.49123e-06
SLC35F3	1.49343	0.837977	3.80224	0.000223978	0.00676475		MYH14	0.283679	5.91885	5.39275	1.47704e-07	4.63313e-06
C14orf174	-0.868189	-1.81277	-3.79866	0.000226144	0.00681977		SLC4A8	-0.12228	5.62524	-5.38902	1.50505e-07	4.71376e-06
CECR5	0.428244	0.484522	3.79778	0.000226867	0.00683117		NT5C3L	0.352456	8.12359	5.38673	1.52256e-07	4.76131e-06
TEC	-0.552171	0.17024	-3.79431	0.000229723	0.00690667		UBR5	0.261691	7.81343	5.38364	1.54642e-07	4.82855e-06
ADAM32	1.34874	0.442747	3.79389	0.000230836	0.0069087		GUSBP3	-0.269071	6.95225	-5.37954	1.57865e-07	4.92169e-06
CADM1	0.808801	0.214499	3.79318	0.000230664	0.0069087		TMEM27	0.386784	5.97745	5.3791	1.58217e-07	4.92515e-06
RNASEL	-0.475916	-0.75162	-3.7931	0.000230735	0.0069087		TRIM45	0.265422	6.60361	5.37763	1.59393e-07	4.95423e-06
CA12	-1.2585	-4.22539	-3.7899	0.000233409	0.00697517		MS4A7	-0.496257	7.84057	-5.3773	1.59657e-07	4.95493e-06
ZCCHC10	-0.283956	-0.484032	-3.78896	0.000234204	0.00698837		S100A6	0.470358	11.4091	5.3761	1.60623e-07	4.97735e-06
KRT9	1.82125	2.63119	3.80401	0.000235564	0.00701838		OXGR1	0.217718	5.62493	5.37533	1.61243e-07	4.98905e-06
COL4A3BP	-0.408517	-0.91064	-3.78618	0.000236565	0.00703764		PRMT2	0.260776	7.92113	5.37361	1.62642e-07	5.02473e-06
TOMM20	0.421607	0.00312028	3.78375	0.000238644	0.00708884		SYNJ2BP	-0.406806	8.64621	-5.37186	1.64081e-07	5.06156e-06
SLC29A1	0.707501	0.0373123	3.77983	0.00024204	0.00715752		DHRS2	-0.590446	5.67262	-5.36888	1.66557e-07	5.10716e-06
GREB1L	-1.44287	-2.09428	-3.78186	0.000241861	0.00715752		MSMB	-0.338983	5.66656	-5.36935	1.66164e-07	5.10716e-06
POF1B	-1.72463	-1.20452	-3.78225	0.000241523	0.00715752		SIRT5	0.186417	6.61856	5.36896	1.66491e-07	5.10716e-06
C14orf129	-0.399322	-0.324208	-3.77793	0.000243696	0.00719576		SLC24A6	-0.280824	8.29023	-5.36892	1.66527e-07	5.10716e-06
CCNYL1	-0.46716	0.391661	-3.7767	0.000244784	0.0071989		NES	0.675167	7.67701	5.36814	1.6718e-07	5.1186e-06
HTT	-0.369411	-0.346465	-3.77721	0.000244335	0.0071989		SKA3	0.262305	6.24101	5.36632	1.68717e-07	5.15796e-06
MR1	-0.553039	-0.30545	-3.77657	0.000244893	0.0071989		FBXO32	0.501458	7.97321	5.36449	1.70275e-07	5.19784e-06
SOX4	0.588132	0.425862	3.7742	0.00024699	0.00722837		PHF19	0.271191	6.7648	5.36368	1.70967e-07	5.21119e-06
LOC150622	-1.84855	1.01576	-3.79206	0.000246848	0.00722837		PGBD5	0.652182	6.57281	5.36067	1.73571e-07	5.27639e-06
TBC1D9	-0.77245	-3.03733	-3.77452	0.000246711	0.00722837		DUSP16	-0.29356	6.62329	-5.36032	1.73875e-07	5.27639e-06
TG	-1.02392	0.393664	-3.77296	0.000248897	0.00726275		PSMC3IP	0.115024	5.7204	5.36032	1.73879e-07	5.27639e-06
UGCG	-0.859895	-1.62088	-3.77225	0.000248734	0.00726275		SVOPL	0.215615	5.57482	5.35949	1.74601e-07	5.29047e-06
DLG5	-0.546407	-0.57357	-3.77039	0.000250396	0.00729574		THRSP	-0.779022	6.27043	-5.35692	1.76873e-07	5.35138e-06
KLK10	2.10843	2.16425	3.76842	0.000254673	0.00740946		BLVRB	-0.445689	7.22152	-5.35504	1.78542e-07	5.38597e-06
ATG16L1	-0.343286	-0.520597	-3.76002	0.000259898	0.00753933		YWHAH	0.222831	11.909	5.35532	1.78293e-07	5.38597e-06
KLHDC3	0.483113	0.810052	3.76036	0.000259579	0.00753933		C16ORF80	0.292015	8.49704	5.35356	1.79879e-07	5.41038e-06
DUSP4	-1.00653	-1.70583	-3.75791	0.000261873	0.00754993		DYNLRB2	-0.25441	6.30406	-5.35375	1.79705e-07	5.41038e-06
KRT18	-0.683304	-1.271	-3.75827	0.000261532	0.00754993		CTPS	0.379099	8.12861	5.35245	1.80878e-07	5.42626e-06
CASP7	-0.457423	-0.32542	-3.75724	0.000262509	0.00754993		LSM2	0.28108	10.8333	5.35239	1.80937e-07	5.42626e-06
EEF2K	-0.357476	-0.391797	-3.75719	0.00026255	0.00754993		TBC1D9B	-0.242717	7.76657	-5.34888	1.8414e-07	5.51425e-06
FPGS	-0.429268	-0.0777681	-3.75778	0.000261999	0.00754993		IQCG	0.601895	7.37943	5.34843	1.84562e-07	5.51882e-06
IRF2BP2	0.345947	0.120455	3.75813	0.000261668	0.00754993		LRRCC1	0.184014	6.31485	5.3479	1.85048e-07	5.52526e-06
LOC144571	0.592765	0.105929	3.75356	0.000265989	0.00763773		UBXN2A	0.305167	7.96579	5.34701	1.85883e-07	5.54213e-06
PM20D2	0.826111	1.69503	3.75127	0.000268185	0.00768056		MCM7	0.265292	7.58027	5.34518	1.87588e-07	5.58484e-06
TCHH	-0.882418	0.253501	-3.75119	0.000268256	0.00768056		ZBTB5	0.263888	7.21669	5.34473	1.88009e-07	5.58924e-06
SERPINE2	0.980804	1.12825	3.75064	0.000268787	0.00768467		RAP2C	-0.226176	6.92154	-5.34146	1.91116e-07	5.67338e-06
GPR98	-1.54086	-3.04151	-3.74975	0.000269649	0.00769819		BUB1	0.47452	7.45916	5.32482	2.07701e-07	6.14846e-06
UNC45A	0.402167	-0.0115541	3.74894	0.00027043	0.0077094		CHD7	0.398074	7.49642	5.3248	2.0772e-07	6.14846e-06
UGT2B11	-3.82644	-1.31687	-3.87104	0.000270956	0.00771329		S100A8	-1.25541	10.0803	-5.31756	2.15367e-07	6.35643e-06
PTPLA	1.19246	1.39074	3.74737	0.00027195	0.00771941		PRSS16	0.364331	6.22257	5.31765	2.1527e-07	6.35643e-06
DNAJB6	0.406722	0.371063	3.7474	0.000271922	0.00771941		ETV6	0.438159	8.72898	5.31621	2.16819e-07	6.39009e-06
DGCR14	0.354171	0.391811	3.74331	0.00027593	0.00782119		ACTG2	1.23828	9.66816	5.31577	2.17293e-07	6.39485e-06
FNDC4	0.855445	0.46832	3.74186	0.000277362	0.00782681		SLCO2A1	-0.551194	7.93069	-5.31131	2.2218e-07	6.52929e-06
RARB	0.840677	0.654645	3.74152	0.000277709	0.00782681		UGT2B10	-0.593137	5.61335	-5.31001	2.23628e-07	6.56242e-06
RLBP1	2.20961	3.32238	3.78721	0.000276746	0.00782681		KLHDC3	0.31887	10.3171	5.30932	2.24401e-07	6.57568e-06
ANKRD6	0.567812	0.0414225	3.74197	0.00027726	0.00782681		INTS6	-0.153586	6.95644	-5.30452	2.29829e-07	6.72512e-06
CCDC45	0.397977	0.112956	3.73733	0.000281895	0.0079335		GLDN	-0.436437	5.88269	-5.30152	2.33283e-07	6.81646e-06
ST8SIA1	0.807098	1.71	3.73693	0.000282301	0.00793367		STIL	0.421188	8.12165	5.30113	2.33738e-07	6.82002e-06
PRR18	1.42203	2.04998	3.7535	0.000285338	0.00800766		RUNDC3B	-0.192808	5.82806	-5.30039	2.34601e-07	6.83545e-06
HAPLN4	1.19356	0.37251	3.7349	0.000286151	0.00800971		EFS	0.222095	6.64127	5.29869	2.36596e-07	6.88381e-06
DNAL4	0.377364	0.0183372	3.73307	0.00028622	0.00800971		FANCL	0.171757	6.24686	5.29326	2.43069e-07	7.06211e-06
TMEM86A	-0.733541	-0.486985	-3.73153	0.000287799	0.00803121		SDR16C5	-0.358493	5.60488	-5.29249	2.44001e-07	7.07915e-06
PI4KAP1	0.514671	0.0582305	3.73156	0.000287765	0.00803121		C20ORF3	-0.38438	8.28594	-5.28542	2.52722e-07	7.3218e-06
FOLH1	0.916816	1.20473	3.7307	0.000288644	0.00804348		CKS1B	0.565972	10.3594	5.28372	2.54867e-07	7.37349e-06
C1orf88	1.14459	-1.23313	3.72661	0.000292885	0.00815018		ATG4A	-0.111886	6.15196	-5.28328	2.55424e-07	7.3792e-06
DBNDD1	0.736328	0.62613	3.72309	0.000296591	0.00821903		GSTP1	0.457942	11.9478	5.28298	2.55807e-07	7.37985e-06
TLE2	1.02235	-0.520219	3.72334	0.000296328	0.00821903		C8ORF33	0.356573	8.12626	5.28217	2.56841e-07	7.39103e-06
TNFRSF10A	-0.67447	0.164528	-3.72307	0.000296604	0.00821903		ZMYND8	-0.223	6.60645	-5.28211	2.56916e-07	7.39103e-06
CTSE	-2.01464	1.2203	-3.76477	0.000299049	0.00825235		CDCA3	0.542643	7.48647	5.28145	2.57755e-07	7.40477e-06
CREB3L2	0.576144	0.57369	3.72076	0.000299056	0.00825235		PPARG	-0.20719	6.01096	-5.28088	2.58492e-07	7.41494e-06
ZNF76	0.323172	0.0910944	3.72108	0.000298718	0.00825235		TMEM71	0.485294	6.6611	5.28061	2.58833e-07	7.41494e-06
FAM41C	0.564862	0.209969	3.71875	0.000301212	0.00828876		CISH	-0.314801	6.30653	-5.27656	2.64084e-07	7.5548e-06
ZFYVE16	-0.392365	-0.777297	-3.71894	0.000301009	0.00828876		NUDT18	-0.29852	7.10812	-5.27571	2.65201e-07	7.57617e-06
SNRPC	0.361712	0.588488	3.71412	0.000306209	0.00841459		PTTG2	0.32834	8.70187	5.27424	2.67146e-07	7.6211e-06
ABT1	0.300858	0.414086	3.71166	0.000308902	0.00847684		ST3GAL4	0.38936	6.68635	5.27245	2.69527e-07	7.67833e-06
TPBG	-0.654816	-0.999376	-3.70836	0.000312544	0.00856492		DAP3	0.255692	8.31608	5.27015	2.72618e-07	7.75562e-06
ACTA1	2.08137	0.777589	3.70634	0.000316734	0.00866776		C1ORF168	-0.13824	5.4277	-5.26971	2.73217e-07	7.76187e-06
IL17B	1.73711	0.0466934	3.7152	0.000322418	0.00881114		EZH2	0.328365	6.89381	5.26697	2.76946e-07	7.83519e-06
GHITM	-0.29389	-0.115224	-3.69867	0.000323493	0.00882832		NTN1	0.205727	5.99646	5.26744	2.76295e-07	7.83519e-06
YPEL3	0.55714	-0.375599	3.69771	0.000324586	0.00884599		PGAP3	-0.388587	7.87907	-5.267	2.769e-07	7.83519e-06
C22orf23	0.620382	0.783924	3.69596	0.000326616	0.00884614		GTPBP4	0.426326	10.1561	5.26428	2.80667e-07	7.91859e-06
FBP1	-1.01988	-2.42344	-3.69554	0.000327096	0.00884614		RAD51AP1	0.519942	7.78739	5.26441	2.80477e-07	7.91859e-06
SYT17	-1.22621	-2.42425	-3.69676	0.000325687	0.00884614		BCAS1	-0.280614	5.5188	-5.26386	2.81243e-07	7.92392e-06
ZP2	-4.49635	2.37243	-3.89245	0.000327271	0.00884614		COL9A2	0.605901	7.48952	5.25991	2.86794e-07	8.06922e-06
FAM111A	-0.461485	-0.363416	-3.6967	0.000325762	0.00884614		CNO	-0.210613	7.86705	-5.25908	2.8798e-07	8.07639e-06
FBXO36	-0.584405	-1.47571	-3.69651	0.000325979	0.00884614		SFRS2	0.22476	11.0385	5.25905	2.88022e-07	8.07639e-06
OCA2	1.82179	2.96648	3.71343	0.000328384	0.00886414		TBCB	0.329464	10.0342	5.2587	2.88518e-07	8.07639e-06
GABRQ	-1.79762	2.30373	-3.72524	0.000331552	0.00893747		TMBIM4	-0.327714	10.7561	-5.25863	2.88626e-07	8.07639e-06
TUBA3D	-1.06345	-2.51973	-3.69232	0.000338223	0.00909255		CDC42EP1	0.226402	6.33015	5.25767	2.9e-07	8.10377e-06
PLEKHA8	-0.51422	0.190332	-3.6862	0.000338107	0.00909255		XPO5	0.30871	7.90914	5.25736	2.90441e-07	8.10504e-06
GRB14	1.4027	1.12515	3.685	0.000339539	0.00911555		C16ORF45	-0.286586	5.876	-5.25693	2.9105e-07	8.11098e-06
DPF2	0.297647	0.0315437	3.68359	0.000341235	0.00914871		HPRT1	0.361265	8.78695	5.2556	2.92977e-07	8.14472e-06
HSD11B1L	0.692234	0.603055	3.68311	0.000341813	0.00915182		KIAA0020	0.429711	9.22597	5.25555	2.93056e-07	8.14472e-06
POC5	-0.311706	-0.551073	-3.68234	0.000342745	0.00916437		CA6	0.221733	5.7872	5.25417	2.95054e-07	8.18916e-06
TNPO1	-0.3301	-0.290604	-3.6813	0.000344016	0.00918597		APEH	-0.284266	9.06894	-5.25222	2.97916e-07	8.25739e-06
SEMA3E	-1.75673	-2.02329	-3.6826	0.000344501	0.00918654		PHGDH	0.714358	11.2556	5.25073	3.00117e-07	8.30716e-06
CRIPT	0.340548	0.352546	3.67787	0.000348212	0.00927301		RTP4	0.500419	7.00035	5.24998	3.01226e-07	8.32661e-06
SCML2	0.933251	1.21108	3.67195	0.000355568	0.0094416		BMP4	-0.198159	5.77032	-5.24911	3.02526e-07	8.34003e-06
SMOC1	1.61555	2.86247	3.67125	0.000356449	0.0094416		TUB	0.137698	5.68306	5.24935	3.02174e-07	8.34003e-06
HECW2	-0.600864	-0.124363	-3.67146	0.000356184	0.0094416		HSD17B11	-0.267936	6.28437	-5.24852	3.03416e-07	8.35332e-06
TRIM34	-0.665041	-0.811483	-3.67169	0.00035589	0.0094416		DCPS	0.251452	6.99036	5.24648	3.06482e-07	8.4264e-06
IL1RAPL2	-1.81468	-0.433844	-3.72139	0.000364938	0.00963103		MCM10	0.399234	6.87515	5.24611	3.07044e-07	8.43053e-06
COMMD10	-0.330031	-0.689215	-3.66521	0.000364122	0.00963103		SNX22	0.194479	5.65267	5.24581	3.07504e-07	8.43187e-06
SLC35C1	-0.500724	0.570909	-3.66448	0.000365059	0.00963103		TBC1D22B	0.250398	7.13837	5.23842	3.18927e-07	8.73339e-06
GUCY1A3	-0.78167	0.226205	-3.66113	0.000369391	0.00973238		GABBR2	0.742166	6.36481	5.23525	3.23941e-07	8.85361e-06
RP2	-0.400951	-0.176258	-3.66058	0.000370109	0.00973834		MTCH1	0.223454	11.7041	5.2351	3.24181e-07	8.85361e-06
CARD14	0.778527	-0.419326	3.66015	0.000370674	0.00974027		CYP27A1	0.524465	8.86879	5.23237	3.28577e-07	8.96172e-06
EPB41L4A	-0.748343	-1.35162	-3.65657	0.000375366	0.00985049		PBK	0.419651	6.80339	5.22985	3.32679e-07	9.06152e-06
EDDM3B	-1.92055	-0.635683	-3.81976	0.000378372	0.00991625		E2F5	0.50877	7.64943	5.22762	3.36364e-07	9.14973e-06
SGPL1	-0.377507	-0.191999	-3.65332	0.000379685	0.00993002		PTPN14	0.206744	6.04321	5.22621	3.38708e-07	9.20126e-06
SUPT3H	0.46938	0.10367	3.65316	0.0003799	0.00993002		MRPS21	0.413614	9.85245	5.22498	3.40754e-07	9.24459e-06
OSTalpha	-0.960479	0.0570698	-3.65244	0.000380867	0.00994219		GOLGA5	-0.228598	8.49586	-5.22433	3.41855e-07	9.26219e-06
MTHFD1L	0.618023	1.55583	3.65142	0.000382225	0.00996451		NCOA7	0.523682	9.36943	5.22099	3.47521e-07	9.40328e-06
ANKRD52	-0.380303	-0.24439	-3.65096	0.000382849	0.00996765		PAPSS2	-0.634643	8.23581	-5.22032	3.48673e-07	9.42198e-06
FASN	-0.723916	-0.774902	-3.64985	0.000384341	0.00999336		APPL2	-0.293326	7.92827	-5.21947	3.5013e-07	9.44889e-06
							SLC35F3	0.152802	5.53796	5.21755	3.53444e-07	9.52579e-06
							SAR1B	-0.246325	7.26587	-5.21588	3.5636e-07	9.59176e-06
							SMA5	-0.199834	5.95328	-5.21484	3.58185e-07	9.62823e-06
							KLK8	0.279879	5.66741	5.21346	3.60628e-07	9.68119e-06
							GALM	-0.392581	7.29369	-5.21256	3.62224e-07	9.71131e-06
							NRP1	-0.393033	7.28851	-5.21224	3.62803e-07	9.71412e-06
							FSTL3	-0.374852	6.83288	-5.21157	3.63983e-07	9.73299e-06
							NR2C2AP	0.33333	7.83246	5.2097	3.67349e-07	9.81019e-06
							SLC16A6	-0.140501	5.56	-5.20674	3.72738e-07	9.94113e-06
							DOK5	0.257503	5.70528	5.20362	3.7848e-07	1.00719e-05
							IMPA2	0.577765	8.90636	5.20354	3.78623e-07	1.00719e-05
							ATP7A	-0.193376	6.13798	-5.19991	3.85434e-07	1.02397e-05
							FLRT3	-0.25089	5.63844	-5.19787	3.89306e-07	1.03158e-05
							ZNF75D	-0.20803	6.56798	-5.19813	3.88818e-07	1.03158e-05
							FOXM1	0.487421	7.08703	5.19377	3.97212e-07	1.05118e-05
							LOC284577	0.0972093	5.47755	5.19262	3.99462e-07	1.05576e-05
							TMEM192	-0.22141	6.67688	-5.19036	4.03903e-07	1.06613e-05
							LCN2	1.24155	8.58621	5.18379	4.17101e-07	1.09672e-05
							ESYT3	0.221642	5.72285	5.18386	4.16961e-07	1.09672e-05
							UGP2	0.187533	6.98687	5.18394	4.16797e-07	1.09672e-05
							WDR77	0.208172	6.76455	5.18344	4.1783e-07	1.09723e-05
							TRIM3	-0.131252	5.73654	-5.18002	4.24874e-07	1.1143e-05
							ACTL6A	0.352925	9.35885	5.17893	4.27157e-07	1.11886e-05
							SLC39A12	0.205496	5.62673	5.17762	4.29896e-07	1.12459e-05
							RPRML	0.650951	5.9483	5.17504	4.35352e-07	1.13741e-05
							TTC36	-0.089154	5.48942	-5.17336	4.38938e-07	1.14532e-05
							SEH1L	0.27018	7.12057	5.17279	4.40154e-07	1.14703e-05
							ABCA12	-0.173731	5.52324	-5.17064	4.44818e-07	1.15771e-05
							ZNF385C	0.205349	5.67942	5.16943	4.47446e-07	1.16308e-05
							HSD17B4	-0.30679	8.94039	-5.16847	4.49555e-07	1.16708e-05
							WIBG	-0.233594	7.54044	-5.16777	4.51094e-07	1.16959e-05
							RBP7	0.651856	7.49153	5.16505	4.57117e-07	1.18371e-05
							TNIK	-0.213691	5.71547	-5.16324	4.61177e-07	1.19271e-05
							ITPR2	0.386989	7.04987	5.16243	4.63003e-07	1.19592e-05
							ST3GAL5	-0.30406	6.79215	-5.16193	4.64118e-07	1.1973e-05
							SLC41A3	0.192659	7.54077	5.16032	4.67796e-07	1.20527e-05
							MYCBP2	-0.334914	8.40703	-5.15871	4.71473e-07	1.21321e-05
							RCAN3	0.217273	6.1256	5.15753	4.74195e-07	1.2174e-05
							TP53INP2	-0.269566	7.59966	-5.15749	4.74288e-07	1.2174e-05
							JKAMP	-0.298998	7.83268	-5.15722	4.74915e-07	1.21748e-05
							HS3ST2	-0.387834	5.97172	-5.15608	4.7755e-07	1.22271e-05
							KIF18A	0.122154	5.65246	5.15182	4.8758e-07	1.24683e-05
							CPZ	-0.201369	5.8809	-5.15062	4.90425e-07	1.25254e-05
							MFN2	-0.255738	8.01174	-5.14867	4.95111e-07	1.26293e-05
							CHCHD5	-0.279769	8.1315	-5.14841	4.95744e-07	1.26297e-05
							RPP21	0.264888	11.1173	5.14394	5.06638e-07	1.28913e-05
							FGG	-0.295164	5.44867	-5.14332	5.08166e-07	1.28984e-05
							SLC29A1	0.290918	7.16377	5.14332	5.08178e-07	1.28984e-05
							PLK1	0.251881	6.90039	5.14205	5.11321e-07	1.29461e-05
							ZDHHC18	0.258892	7.27444	5.14227	5.1077e-07	1.29461e-05
							CIB1	-0.311372	11.1277	-5.14078	5.14489e-07	1.30102e-05
							EIF2C2	0.499072	9.61421	5.14002	5.16386e-07	1.30421e-05
							DNAJB6	0.211657	8.52743	5.13956	5.17542e-07	1.30552e-05
							ABCF1	0.222685	9.3602	5.13694	5.24181e-07	1.32064e-05
							DKC1	0.340656	9.88238	5.1338	5.32228e-07	1.33927e-05
							GRB14	0.147813	5.86669	5.13319	5.33825e-07	1.34164e-05
							SLC41A2	-0.299113	6.24084	-5.13066	5.40408e-07	1.35652e-05
							EEF1A2	-0.981092	6.68316	-5.12971	5.4292e-07	1.35956e-05
							C16ORF72	-0.2475	7.77163	-5.12944	5.43612e-07	1.35956e-05
							KLHL2	-0.23057	6.18243	-5.12954	5.43369e-07	1.35956e-05
							STAC	0.222102	5.7785	5.12919	5.44296e-07	1.35961e-05
							HRC	-0.138674	5.60004	-5.12722	5.49501e-07	1.37094e-05
							ALKBH7	-0.267292	7.61455	-5.12692	5.50307e-07	1.37128e-05
							LIN7A	-0.177223	5.49891	-5.12359	5.59278e-07	1.39194e-05
							NDC80	0.353523	6.65845	5.12258	5.62021e-07	1.39707e-05
							TRPM6	0.260423	5.64518	5.1211	5.66072e-07	1.40544e-05
							TMEM45B	-0.290516	5.6523	-5.12075	5.67019e-07	1.40608e-05
							PTCHD1	0.547282	6.28651	5.12006	5.68923e-07	1.4091e-05
							CEACAM6	-1.15195	6.89146	-5.11687	5.77803e-07	1.42592e-05
							FAF1	0.257642	8.00765	5.1172	5.76866e-07	1.42592e-05
							FAF2	-0.233679	9.78238	-5.11709	5.7717e-07	1.42592e-05
							TM7SF2	-0.614473	7.83645	-5.11566	5.81187e-07	1.4299e-05
							COL9A1	0.208597	5.59474	5.11555	5.81512e-07	1.4299e-05
							DAGLB	-0.239769	7.96818	-5.1157	5.81069e-07	1.4299e-05
							C17ORF39	0.112965	6.28263	5.11411	5.85585e-07	1.43819e-05
							PRICKLE2	-0.421476	7.27779	-5.10984	5.9779e-07	1.46641e-05
							DOCK7	0.172694	6.63049	5.10922	5.99607e-07	1.46911e-05
							KLC3	0.126482	5.59269	5.1081	6.02848e-07	1.47529e-05
							SMPDL3A	-0.26833	6.4003	-5.10542	6.10725e-07	1.49278e-05
							TTC13	0.206136	6.97541	5.10485	6.12419e-07	1.49514e-05
							BBOX1	0.658511	6.89632	5.10279	6.18546e-07	1.50829e-05
							KIAA1467	-0.391077	6.45645	-5.09928	6.29124e-07	1.53227e-05
							GPT2	0.535045	8.98587	5.09896	6.30107e-07	1.53284e-05
							MTERFD1	0.313693	8.79091	5.09869	6.30917e-07	1.53299e-05
							WNT3	0.219754	6.06677	5.09471	6.43172e-07	1.56091e-05
							RETSAT	-0.344455	6.53047	-5.08961	6.59197e-07	1.59791e-05
							CCNA2	0.425595	7.70999	5.08703	6.67448e-07	1.616e-05
							PHF20	-0.215087	6.59457	-5.08596	6.70913e-07	1.62099e-05
							TAB1	0.102796	6.19574	5.0859	6.71095e-07	1.62099e-05
							CYP4B1	-0.439102	5.69078	-5.08527	6.73135e-07	1.62275e-05
							RRS1	0.367126	7.93565	5.08519	6.73404e-07	1.62275e-05
							FERMT1	0.449856	6.32067	5.08256	6.82002e-07	1.64083e-05
							INCENP	0.144021	6.10031	5.08241	6.82513e-07	1.64083e-05
							LOC151234	-0.42976	5.51797	-5.07985	6.90972e-07	1.65922e-05
							ACTR1A	-0.228482	9.19602	-5.07929	6.92846e-07	1.66178e-05
							ABCC6P2	-0.0829009	5.45239	-5.07793	6.97382e-07	1.6707e-05
							RASAL1	0.294727	6.22751	5.0771	7.00193e-07	1.67547e-05
							DACH1	-0.168238	5.6173	-5.07552	7.05525e-07	1.68626e-05
							ETNK2	-0.487655	6.3272	-5.07347	7.12535e-07	1.70103e-05
							PCSK1N	0.582721	6.53394	5.07298	7.14214e-07	1.70116e-05
							TEX264	-0.246336	7.74361	-5.07297	7.14251e-07	1.70116e-05
							HPX	-0.486404	5.81077	-5.07164	7.18833e-07	1.70545e-05
							OBFC1	-0.16804	6.79296	-5.07193	7.17822e-07	1.70545e-05
							RGPD2	-0.188313	5.78279	-5.07148	7.19382e-07	1.70545e-05
							TMEM62	-0.429358	7.91109	-5.07189	7.17964e-07	1.70545e-05
							TMEM63C	-0.167706	5.59882	-5.06982	7.25151e-07	1.71714e-05
							DNAL4	0.316769	9.14514	5.06955	7.26093e-07	1.71739e-05
							RNFT2	0.492626	7.54043	5.06874	7.28946e-07	1.72215e-05
							ASNS	0.367285	7.81692	5.06619	7.37923e-07	1.74135e-05
							CPA3	-0.586539	6.43381	-5.05783	7.68187e-07	1.8086e-05
							NPM3	0.454905	8.79925	5.05799	7.67586e-07	1.8086e-05
							LDHB	0.658647	9.88298	5.05693	7.71503e-07	1.81432e-05
							ERO1L	-0.439776	7.62834	-5.05552	7.76764e-07	1.81626e-05
							IRF2BP2	0.264625	8.33397	5.05586	7.75478e-07	1.81626e-05
							NRBP2	0.432114	9.03516	5.0556	7.76436e-07	1.81626e-05
							RHOB	-0.445248	7.45038	-5.05574	7.75919e-07	1.81626e-05
							TMEM54	0.427843	8.81104	5.05634	7.73702e-07	1.81626e-05
							DTNB	0.378102	6.86095	5.05196	7.90118e-07	1.84538e-05
							HRASLS2	-0.420113	5.87629	-5.05111	7.93369e-07	1.85086e-05
							TIFA	0.196001	6.01274	5.0501	7.97207e-07	1.8577e-05
							CAMK2G	-0.241005	6.86805	-5.0488	8.02209e-07	1.86723e-05
							TCF20	0.107527	6.67238	5.04506	8.167e-07	1.8988e-05
							KRT14P	0.698651	6.70575	5.04453	8.18788e-07	1.9015e-05
							ERRFI1	0.551416	9.34144	5.04367	8.2219e-07	1.9024e-05
							FMO4	-0.316319	6.9314	-5.04278	8.25675e-07	1.9024e-05
							MGC57346	0.156612	6.43711	5.04299	8.24857e-07	1.9024e-05
							REEP1	-0.469884	6.208	-5.0432	8.24022e-07	1.9024e-05
							RIOK3	0.186362	7.44068	5.04393	8.21142e-07	1.9024e-05
							SLC7A1	0.349305	8.98986	5.04296	8.2496e-07	1.9024e-05
							TRMT12	0.317711	8.07703	5.0437	8.2207e-07	1.9024e-05
							CAP2	0.467494	8.04098	5.04206	8.2856e-07	1.9069e-05
							LOC220930	0.217523	6.37433	5.03935	8.39359e-07	1.92958e-05
							TFDP1	0.40651	9.58536	5.03906	8.40515e-07	1.93007e-05
							DNER	0.410566	5.68823	5.03875	8.4178e-07	1.93081e-05
							ETFA	-0.477086	9.13358	-5.0382	8.43989e-07	1.93372e-05
							FAM114A2	-0.132077	6.08164	-5.03355	8.62994e-07	1.97505e-05
							CHN1	-0.224032	6.72644	-5.03253	8.67227e-07	1.98252e-05
							SRF	0.279458	9.55952	5.02784	8.8689e-07	2.02521e-05
							MS4A2	-0.236954	5.67213	-5.02713	8.89891e-07	2.0298e-05
							ATG16L1	-0.247115	8.01355	-5.0231	9.07198e-07	2.06698e-05
							CYP21A2	-0.308091	5.92992	-5.02263	9.09262e-07	2.06938e-05
							EFR3B	0.251147	5.84744	5.02234	9.10503e-07	2.0699e-05
							FARP1	0.18248	6.61798	5.01895	9.25366e-07	2.10136e-05
							CIRH1A	0.294952	9.294	5.01721	9.33096e-07	2.11657e-05
							PITPNC1	-0.197759	6.56148	-5.01409	9.47087e-07	2.14593e-05
							ADSSL1	-0.151302	5.8717	-5.01275	9.53162e-07	2.15731e-05
							KRT81	1.44689	8.53543	5.01213	9.55993e-07	2.16132e-05
							THNSL1	0.360194	6.74308	5.01103	9.61004e-07	2.17026e-05
							KIAA0182	-0.382589	8.50413	-5.00974	9.66924e-07	2.18122e-05
							EID1	-0.173954	6.00233	-5.00593	9.84643e-07	2.21631e-05
							SEPHS2	-0.338976	8.19612	-5.00603	9.84166e-07	2.21631e-05
							ALKBH1	-0.135375	6.24983	-5.00425	9.92566e-07	2.23169e-05
							CCDC81	-0.267948	5.71957	-4.99607	1.03196e-06	2.31772e-05
							EPHB6	-0.503136	6.60174	-4.99497	1.03738e-06	2.32734e-05
							C6ORF167	0.178571	5.90296	4.99402	1.04211e-06	2.33284e-05
							PEX14	-0.198805	6.93939	-4.99414	1.04149e-06	2.33284e-05
							TSPAN8	-0.749135	6.24638	-4.99246	1.04983e-06	2.34757e-05
							KIF5C	-0.193009	5.90798	-4.98904	1.06708e-06	2.38221e-05
							PAM	0.446599	10.5698	4.98892	1.06765e-06	2.38221e-05
							PRPS2	0.306689	7.8296	4.98697	1.0776e-06	2.40179e-05
							PANX2	0.610281	7.00121	4.98635	1.08079e-06	2.40629e-05
							OLFML3	-0.55466	7.74493	-4.98579	1.08366e-06	2.41005e-05
							CCDC102A	0.319719	7.77445	4.977	1.12982e-06	2.50999e-05
							RPA1	0.2551	8.77714	4.97378	1.1472e-06	2.54583e-05
							SRBD1	-0.19559	7.60997	-4.97194	1.15725e-06	2.56536e-05
							ACBD7	0.22181	5.75679	4.96949	1.17077e-06	2.591e-05
							EHD4	-0.255427	9.22487	-4.96923	1.1722e-06	2.591e-05
							RAD54B	0.138572	5.9246	4.96916	1.17261e-06	2.591e-05
							MORC2	0.284505	8.17101	4.96714	1.18388e-06	2.61309e-05
							MPPED2	0.212581	5.41266	4.96686	1.18544e-06	2.61371e-05
							NCOA3	-0.149157	7.0867	-4.96553	1.19295e-06	2.62744e-05
							MS4A14	-0.146542	5.71452	-4.96469	1.19771e-06	2.63509e-05
							C17ORF53	0.36491	7.35482	4.96301	1.20727e-06	2.65287e-05
							ZNF689	-0.354117	7.57198	-4.96281	1.20838e-06	2.65287e-05
							RAI2	-0.17981	5.91957	-4.96032	1.22274e-06	2.68152e-05
							MCM2	0.440554	8.23751	4.95624	1.24653e-06	2.73076e-05
							ATP13A5	-0.609607	6.1961	-4.95529	1.25218e-06	2.74021e-05
							TPCN1	-0.187765	5.95291	-4.95036	1.2817e-06	2.80182e-05
							MCCC2	-0.280868	6.13865	-4.94715	1.30124e-06	2.83847e-05
							RBBP8	0.147907	6.56737	4.94737	1.29989e-06	2.83847e-05
							CSGALNACT1	-0.211708	5.9574	-4.94635	1.30618e-06	2.84622e-05
							CKS2	0.483318	9.45719	4.94583	1.3094e-06	2.84758e-05
							DGCR14	0.141666	6.35058	4.9458	1.30958e-06	2.84758e-05
							LOC728115	0.452215	10.606	4.94528	1.31279e-06	2.85152e-05
							DLX5	0.655459	6.49226	4.94377	1.32221e-06	2.86591e-05
							LOC729590	0.803869	10.0843	4.94383	1.3218e-06	2.86591e-05
							METTL4	0.196884	6.67953	4.93975	1.34751e-06	2.91767e-05
							PHF20L1	0.105844	6.25945	4.93849	1.35551e-06	2.92982e-05
							SMC4	0.18977	6.83622	4.93842	1.35599e-06	2.92982e-05
							BOP1	0.449698	10.1391	4.93681	1.36628e-06	2.94895e-05
							FRMD5	0.108341	5.52474	4.93214	1.39668e-06	3.01139e-05
							SERPINB6	-0.190475	8.16658	-4.93178	1.39906e-06	3.01334e-05
							MAFB	-0.436119	9.16859	-4.93034	1.40859e-06	3.03069e-05
							WWTR1	0.286096	6.16565	4.92974	1.41258e-06	3.03609e-05
							PLD6	0.189852	6.0319	4.92456	1.44746e-06	3.10779e-05
							UBE2T	0.495724	8.11113	4.9227	1.46015e-06	3.13175e-05
							WDR4	0.167562	6.81288	4.91854	1.48897e-06	3.19024e-05
							FLJ22536	0.251133	5.92931	4.91639	1.50411e-06	3.2193e-05
							SMYD2	0.209093	7.0718	4.91603	1.50665e-06	3.22136e-05
							RBL1	0.0928042	5.73468	4.91542	1.51101e-06	3.22732e-05
							WRNIP1	0.25366	8.23254	4.91426	1.51929e-06	3.24162e-05
							ABLIM3	-0.230333	5.75276	-4.91373	1.52303e-06	3.24622e-05
							SMPDL3B	0.303332	6.4159	4.91124	1.54097e-06	3.28106e-05
							MT1L	0.265371	6.73403	4.90926	1.55536e-06	3.30481e-05
							PNLIPRP3	-0.475213	5.50664	-4.90946	1.55389e-06	3.30481e-05
							GPRC5B	0.234513	6.17254	4.90873	1.55921e-06	3.30613e-05
							KIF2C	0.430723	7.66223	4.90893	1.55772e-06	3.30613e-05
							ZNF644	0.141283	6.41423	4.90805	1.56417e-06	3.31322e-05
							MOCS1	-0.13628	6.48455	-4.90722	1.5703e-06	3.32276e-05
							ELOVL5	-0.441338	8.04209	-4.90267	1.60421e-06	3.38752e-05
							RUNX1T1	-0.0809981	5.53641	-4.90268	1.60411e-06	3.38752e-05
							CENPV	0.591708	7.93295	4.90155	1.61261e-06	3.39951e-05
							FANCE	0.335654	7.1986	4.90125	1.61486e-06	3.39951e-05
							NRAS	0.27642	7.63518	4.90142	1.61361e-06	3.39951e-05
							CATSPERB	-0.289402	5.76816	-4.89603	1.65489e-06	3.4802e-05
							NUF2	0.185064	5.83027	4.89501	1.6628e-06	3.49324e-05
							DYNC1I1	0.472093	6.08135	4.89376	1.67257e-06	3.51018e-05
							DSCC1	0.236708	6.3153	4.89183	1.68774e-06	3.53838e-05
							KIF20A	0.441573	7.93073	4.89148	1.69054e-06	3.54063e-05
							BRIX1	0.270085	8.71364	4.89028	1.70006e-06	3.55693e-05
							C17ORF28	-0.422755	6.55753	-4.88959	1.70553e-06	3.56473e-05
							MAN1C1	-0.397075	6.69096	-4.88924	1.70834e-06	3.56697e-05
							BNIP1	-0.162639	6.63545	-4.88868	1.71284e-06	3.57119e-05
							CNRIP1	-0.252369	6.05449	-4.88855	1.71385e-06	3.57119e-05
							DRG1	0.259939	9.29779	4.88585	1.73561e-06	3.61287e-05
							ZNF680	-0.244416	6.474	-4.88554	1.73819e-06	3.61454e-05
							C6ORF64	0.262176	7.43102	4.88519	1.74103e-06	3.61678e-05
							PPM1E	0.274889	5.83305	4.88494	1.74299e-06	3.61719e-05
							RGL1	-0.355489	8.93345	-4.88415	1.74944e-06	3.62691e-05
							ENPP3	-0.540524	5.93808	-4.88376	1.75269e-06	3.62997e-05
							SIDT2	-0.298125	8.74847	-4.88224	1.76514e-06	3.65206e-05
							AKAP1	0.150152	5.95886	4.88199	1.7672e-06	3.65262e-05
							PGC	-0.766684	5.78646	-4.88113	1.77434e-06	3.66e-05
							CENPL	0.2823	6.98267	4.88122	1.77357e-06	3.66e-05
							UIMC1	-0.287544	8.51192	-4.87619	1.81577e-06	3.74169e-05
							TTLL4	0.465568	7.37071	4.87553	1.82135e-06	3.74942e-05
							OSTCL	0.156308	5.84716	4.86764	1.88963e-06	3.88606e-05
							TIGD2	0.275713	7.18704	4.86737	1.89202e-06	3.88709e-05
							KNTC1	0.35337	8.10828	4.86241	1.9363e-06	3.97408e-05
							PXDNL	0.123303	5.47799	4.86	1.95819e-06	4.01497e-05
							CNTN3	-0.178623	5.66786	-4.85904	1.96697e-06	4.02152e-05
							GNRH1	0.302132	6.72426	4.859	1.96727e-06	4.02152e-05
							SPRYD3	-0.233076	7.53908	-4.8591	1.96635e-06	4.02152e-05
							SLC26A3	-0.594589	5.65324	-4.85799	1.97659e-06	4.03653e-05
							C1ORF51	0.404415	6.63632	4.8573	1.98297e-06	4.04314e-05
							FSIP1	-0.281472	5.57198	-4.85721	1.98377e-06	4.04314e-05
							FLJ41455	0.275879	6.4146	4.84572	2.09261e-06	4.26074e-05
							MYLIP	-0.36799	8.31834	-4.84532	2.09659e-06	4.26458e-05
							SGOL1	0.241511	6.25147	4.84327	2.11661e-06	4.30104e-05
							SMUG1	-0.251735	8.84737	-4.84191	2.13002e-06	4.32401e-05
							WBP1	-0.217099	8.16193	-4.84136	2.13545e-06	4.33074e-05
							FBL	0.379899	10.3642	4.8408	2.14104e-06	4.33472e-05
							NEK6	-0.303871	7.69782	-4.84074	2.14165e-06	4.33472e-05
							TSHZ2	-0.466955	7.37257	-4.83961	2.15287e-06	4.35312e-05
							FNTB	-0.197023	7.55884	-4.8384	2.16502e-06	4.37339e-05
							KRT17P3	1.0085	9.39435	4.83572	2.19212e-06	4.42376e-05
							CYP4F22	-0.235427	5.52551	-4.8346	2.20354e-06	4.44244e-05
							ITPR1	-0.334282	6.81016	-4.83082	2.24245e-06	4.51644e-05
							RALB	-0.330818	9.28815	-4.82966	2.25462e-06	4.53648e-05
							TMEM106C	0.381173	9.33738	4.82774	2.27471e-06	4.57241e-05
							TRIP11	-0.211686	7.76812	-4.8254	2.2995e-06	4.61772e-05
							PIK3R1	-0.116387	6.02233	-4.82326	2.32236e-06	4.65905e-05
							ZFYVE16	-0.101936	6.18307	-4.82292	2.32606e-06	4.66191e-05
							NECAB3	-0.113509	5.71743	-4.82217	2.33413e-06	4.6735e-05
							SMA4	-0.329799	7.16269	-4.82101	2.34669e-06	4.69406e-05
							VWA2	-0.124469	5.49623	-4.81869	2.37208e-06	4.74022e-05
							IYD	-0.234621	5.42682	-4.81819	2.37752e-06	4.74184e-05
							SORCS2	-0.2153	5.63798	-4.81834	2.37584e-06	4.74184e-05
							AWAT2	-0.202258	5.52493	-4.81526	2.41e-06	4.80195e-05
							CUTA	0.158391	9.01399	4.81431	2.4206e-06	4.81838e-05
							SDF4	-0.172348	7.71491	-4.81297	2.43561e-06	4.84356e-05
							C6ORF168	0.293887	6.35727	4.81106	2.45723e-06	4.88181e-05
							FBP1	-0.6169	8.14785	-4.80977	2.47197e-06	4.90203e-05
							JAM2	-0.326626	6.53052	-4.80975	2.4722e-06	4.90203e-05
							SAP30	0.421595	7.81622	4.80868	2.48435e-06	4.92137e-05
							YTHDC2	-0.125062	6.01051	-4.80668	2.5074e-06	4.96222e-05
							CD36	-0.505825	6.70022	-4.80647	2.50985e-06	4.96228e-05
							CAPN12	0.277669	6.26297	4.80311	2.54908e-06	5.02636e-05
							IL28RA	0.209387	6.09993	4.80286	2.55207e-06	5.02636e-05
							PDE8B	-0.210967	5.9046	-4.80297	2.5508e-06	5.02636e-05
							PELP1	0.297328	8.32628	4.80309	2.54938e-06	5.02636e-05
							DAK	-0.212461	6.63244	-4.801	2.57399e-06	5.05011e-05
							MRGPRF	-0.235662	5.98598	-4.80117	2.57205e-06	5.05011e-05
							OSBPL5	-0.323628	7.8439	-4.80149	2.56824e-06	5.05011e-05
							RPS2P32	0.120855	5.57042	4.80126	2.57101e-06	5.05011e-05
							ZNF467	-0.451476	7.45835	-4.80004	2.5855e-06	5.06783e-05
							SUN2	0.330651	11.0209	4.79733	2.61795e-06	5.12652e-05
							FXR1	0.174248	7.56356	4.79704	2.62149e-06	5.12855e-05
							BTBD7	-0.106634	6.37298	-4.79442	2.65333e-06	5.18433e-05
							CDCA7L	0.312937	6.36074	4.79428	2.65506e-06	5.18433e-05
							SOCS2	-0.405569	6.87278	-4.79362	2.66318e-06	5.19523e-05
							ACSBG1	-0.368717	5.67455	-4.79269	2.67454e-06	5.21243e-05
							SNRPC	0.258241	8.85601	4.7923	2.67933e-06	5.2168e-05
							TBCE	0.255711	7.94868	4.79133	2.69138e-06	5.23528e-05
							PPIL1	0.281793	7.51499	4.78893	2.72125e-06	5.28837e-05
							MGAT1	-0.266144	9.94205	-4.78613	2.75661e-06	5.35201e-05
							DNAJC17	-0.216886	6.85564	-4.78514	2.76914e-06	5.37124e-05
							RACGAP1P	0.17754	6.90976	4.78104	2.82184e-06	5.46829e-05
							URB2	0.251286	6.67912	4.7804	2.83019e-06	5.47927e-05
							FAM78B	0.19287	5.75433	4.77861	2.85364e-06	5.5163e-05
							PLEKHA7	0.162499	6.29504	4.77853	2.8547e-06	5.5163e-05
							UCP2	-0.534286	8.69674	-4.7774	2.86955e-06	5.53977e-05
							PSMB4	0.281671	11.3846	4.77653	2.88099e-06	5.55662e-05
							C14ORF102	-0.221506	7.74098	-4.77611	2.8866e-06	5.5622e-05
							ABCB10	0.274219	7.17257	4.77589	2.88948e-06	5.56251e-05
							SLC9A5	-0.185608	5.5358	-4.77561	2.8932e-06	5.56444e-05
							MGAT4A	-0.29649	7.44164	-4.77447	2.90836e-06	5.58836e-05
							ADSL	0.233357	10.0504	4.77378	2.91757e-06	5.60081e-05
							GATM	-0.433271	6.56984	-4.76909	2.98118e-06	5.71756e-05
							JOSD1	0.20402	8.14161	4.76865	2.98711e-06	5.72357e-05
							C20ORF160	-0.243892	6.32494	-4.76726	3.00627e-06	5.75491e-05
							C1ORF186	0.702643	6.43987	4.76621	3.02075e-06	5.76358e-05
							C15ORF57	-0.189614	7.31845	-4.76646	3.01728e-06	5.76358e-05
							FANCI	0.285517	6.50218	4.76655	3.01608e-06	5.76358e-05
							ZNF552	-0.14531	5.73451	-4.76612	3.02206e-06	5.76358e-05
							PPP1R14B	0.284747	10.5854	4.76474	3.04117e-06	5.79463e-05
							CLK4	-0.19768	6.6167	-4.76327	3.06175e-06	5.82382e-05
							RIPK2	0.332968	9.10382	4.76324	3.06218e-06	5.82382e-05
							CGN	0.598121	8.35918	4.76294	3.06645e-06	5.82653e-05
							STK3	0.289043	8.94766	4.76255	3.07199e-06	5.83166e-05
							EGFLAM	-0.260396	6.38123	-4.76108	3.09267e-06	5.86548e-05
							C2ORF88	0.216607	5.87022	4.76015	3.10585e-06	5.88069e-05
							OPHN1	0.111672	5.55145	4.76011	3.10643e-06	5.88069e-05
							CSN3	1.28745	6.53986	4.75836	3.13152e-06	5.92271e-05
							SNRPA	0.234482	8.32859	4.75739	3.14544e-06	5.94354e-05
							PFN1	0.218002	12.3686	4.7565	3.15829e-06	5.96233e-05
							RET	-0.273843	5.74024	-4.75297	3.20969e-06	6.05378e-05
							FCN2	-0.148957	5.45182	-4.75127	3.23479e-06	6.09551e-05
							LRRC8B	0.187047	7.03736	4.75082	3.24142e-06	6.0974e-05
							RASGRP1	0.312338	6.25449	4.7508	3.24175e-06	6.0974e-05
							POGK	0.340487	9.97328	4.75049	3.24631e-06	6.10039e-05
							RRP1B	0.250432	7.01401	4.74897	3.26901e-06	6.13741e-05
							NUAK1	-0.388492	7.8407	-4.74821	3.28046e-06	6.15326e-05
							CADM4	0.359126	6.54218	4.74621	3.31051e-06	6.20395e-05
							LOC643373	-0.232159	7.27513	-4.74297	3.35997e-06	6.29088e-05
							KIAA0196	0.286731	8.85184	4.74252	3.36691e-06	6.29813e-05
							ZP1	-0.134146	5.54747	-4.74109	3.38889e-06	6.33344e-05
							NQO1	-0.399032	7.19377	-4.74048	3.39846e-06	6.34555e-05
							TMPRSS3	0.233553	5.94852	4.73952	3.41333e-06	6.36751e-05
							CCNB2	0.492122	8.9867	4.73829	3.43252e-06	6.39748e-05
							MAPK4	0.296012	5.97304	4.73772	3.44157e-06	6.40851e-05
							F2RL1	-0.328259	6.31777	-4.73304	3.51584e-06	6.54087e-05
							MTA1	-0.358741	8.32276	-4.73167	3.53785e-06	6.57583e-05
							VPS72	0.314162	8.48984	4.73061	3.55499e-06	6.60172e-05
							B4GALT7	-0.257609	8.35372	-4.72861	3.5875e-06	6.63801e-05
							KCNG1	0.226491	5.96839	4.72869	3.5863e-06	6.63801e-05
							NHLRC3	-0.154581	6.78017	-4.72912	3.57931e-06	6.63801e-05
							ZDHHC8P1	0.112681	5.54491	4.72868	3.58637e-06	6.63801e-05
							FGFR4	-0.252729	5.75236	-4.72684	3.6167e-06	6.686e-05
							LTC4S	-0.138625	5.72531	-4.72624	3.62649e-06	6.69213e-05
							PLIN3	-0.345199	9.97039	-4.72624	3.62655e-06	6.69213e-05
							ADRB2	-0.310621	6.44656	-4.7255	3.63871e-06	6.70852e-05
							MT1F	0.507704	9.85974	4.72243	3.69e-06	6.79696e-05
							SLC39A4	0.139956	6.04689	4.7171	3.78069e-06	6.95775e-05
							POLR1C	0.260525	8.57171	4.71514	3.81458e-06	7.01383e-05
							CD248	-0.522019	8.56671	-4.70728	3.9532e-06	7.26219e-05
							RPL23AP82	0.0639856	5.63303	4.70667	3.96423e-06	7.27592e-05
							CHDH	0.138213	5.47008	4.70614	3.97376e-06	7.28689e-05
							KCNK6	-0.226894	6.45469	-4.70047	4.07738e-06	7.47021e-05
							KITLG	-0.187728	5.819	-4.69983	4.08928e-06	7.48532e-05
							MAOB	0.495394	6.37118	4.6994	4.09723e-06	7.49317e-05
							PDK3	0.386403	7.29189	4.69773	4.12844e-06	7.54353e-05
							SLC7A5	0.595557	9.81828	4.69568	4.16699e-06	7.60039e-05
							PPP1R3C	-0.464942	6.72615	-4.69575	4.16565e-06	7.60039e-05
							DCAF7	0.225311	8.74351	4.69472	4.18527e-06	7.62694e-05
							HEY2	0.719515	7.3987	4.69382	4.20228e-06	7.65115e-05
							RPL8P2	0.337472	10.7695	4.6929	4.21977e-06	7.67615e-05
							C7ORF43	-0.188353	6.67413	-4.69112	4.254e-06	7.73156e-05
							COL4A6	-0.0693463	5.36028	-4.6901	4.27371e-06	7.76026e-05
							SCUBE3	0.262791	5.71332	4.68991	4.27737e-06	7.76026e-05
							FAM100B	0.26527	7.1591	4.68761	4.3222e-06	7.82774e-05
							SKP2	0.233579	7.22358	4.6877	4.32044e-06	7.82774e-05
							FAHD2A	0.165275	6.09654	4.68626	4.34871e-06	7.86878e-05
							TALDO1	0.148283	8.5645	4.68571	4.35944e-06	7.88124e-05
							SMO	0.311399	6.64902	4.68453	4.38282e-06	7.91651e-05
							UBXN8	-0.169921	5.73675	-4.68162	4.44104e-06	8.0146e-05
							CDK6	0.548447	8.41122	4.67637	4.54764e-06	8.19977e-05
							NDST2	-0.210106	7.54767	-4.67582	4.55891e-06	8.20563e-05
							SEPX1	-0.351103	9.2885	-4.67592	4.55688e-06	8.20563e-05
							GLO1	0.316079	10.6848	4.67477	4.58066e-06	8.23756e-05
							SLC16A2	-0.226288	6.38319	-4.67365	4.60388e-06	8.27204e-05
							CAND2	0.146163	6.01547	4.67327	4.6118e-06	8.27901e-05
							TK2	-0.185909	6.55226	-4.67286	4.62033e-06	8.28705e-05
							GMPPB	-0.14496	6.39438	-4.67207	4.63678e-06	8.30928e-05
							DNMT1	0.321025	10.4866	4.67013	4.67759e-06	8.37509e-05
							CRY2	-0.235249	7.34743	-4.66991	4.6823e-06	8.37621e-05
							MTHFR	-0.218617	6.23193	-4.66652	4.75455e-06	8.49804e-05
							NAALADL1	-0.214215	6.1142	-4.66628	4.7597e-06	8.49982e-05
							ASPM	0.484575	8.23428	4.66547	4.77703e-06	8.52334e-05
							LOC648149	0.189369	5.7599	4.66345	4.82086e-06	8.59404e-05
							SPSB1	0.307632	7.92207	4.66094	4.87579e-06	8.67893e-05
							TMEM110	-0.100026	5.80767	-4.66088	4.87694e-06	8.67893e-05
							UBXN6	-0.21102	8.30532	-4.65695	4.96423e-06	8.82658e-05
							EPCAM	0.41183	8.79859	4.65631	4.9784e-06	8.84412e-05
							PRSS3	0.302613	5.87199	4.65597	4.98611e-06	8.85012e-05
							FUT1	0.128497	5.56471	4.65562	4.99406e-06	8.85657e-05
							PITPNB	0.15889	7.44719	4.65387	5.03343e-06	8.91867e-05
							CBR4	-0.305216	7.30198	-4.6512	5.09443e-06	9.01894e-05
							AGXT2L2	-0.154161	6.37984	-4.65005	5.12091e-06	9.05019e-05
							PTPRB	-0.174143	5.95723	-4.65007	5.1203e-06	9.05019e-05
							DUSP5	-0.398596	7.92086	-4.64703	5.19078e-06	9.16575e-05
							LGALS8	-0.155571	6.56924	-4.6457	5.2219e-06	9.21276e-05
							TMEM14B	0.192562	7.52856	4.64367	5.26976e-06	9.2892e-05
							FAM181B	0.174231	5.52885	4.64283	5.28989e-06	9.31666e-05
							C12ORF24	0.364514	6.69295	4.64258	5.29568e-06	9.31886e-05
							CPSF2	-0.154877	6.91263	-4.64223	5.30404e-06	9.32554e-05
							SFRS5	-0.260502	9.57118	-4.64118	5.32925e-06	9.36184e-05
							CDC20	0.589616	10.1904	4.64014	5.3541e-06	9.39743e-05
							FAM198B	-0.292387	6.794	-4.63992	5.35944e-06	9.39875e-05
							GUSB	-0.433393	9.65501	-4.63928	5.37481e-06	9.40499e-05
							LOC338758	-0.347853	7.40047	-4.63901	5.38136e-06	9.40499e-05
							MCM6	0.334016	10.0717	4.63918	5.37721e-06	9.40499e-05
							SEC16A	-0.280692	9.60216	-4.63917	5.37752e-06	9.40499e-05
							GINS3	0.231458	7.3269	4.63795	5.40705e-06	9.44183e-05
							ACVR1	-0.297081	8.66368	-4.6373	5.4229e-06	9.46144e-05
							CCDC86	0.276968	8.52136	4.63529	5.47208e-06	9.53912e-05
							CD63	-0.282748	8.24154	-4.63497	5.47983e-06	9.5445e-05
							LIPC	-0.0681272	5.41917	-4.63435	5.49523e-06	9.5632e-05
							FBXO38	-0.108221	6.40138	-4.63366	5.51227e-06	9.58471e-05
							STX4	-0.223635	8.92394	-4.63285	5.53227e-06	9.61133e-05
							CLIP4	0.285473	6.61533	4.63105	5.57715e-06	9.68108e-05
							SDCCAG8	0.176927	6.32031	4.63	5.60333e-06	9.71829e-05
							FEM1C	-0.240584	7.87522	-4.62905	5.62735e-06	9.74345e-05
							NEURL3	0.370111	6.3668	4.62918	5.62406e-06	9.74345e-05
							BCL2L1	-0.198915	8.1729	-4.62786	5.65752e-06	9.78741e-05
							HNRNPD	0.211644	11.2844	4.62708	5.67738e-06	9.81349e-05
							SNRPA1	0.303859	10.6464	4.62529	5.72296e-06	9.87874e-05
							SNX29	-0.216767	6.76271	-4.62522	5.72478e-06	9.87874e-05
							RASGEF1C	0.0732331	5.42468	4.62188	5.81121e-06	0.000100194
							YEATS2	0.28288	8.48307	4.62139	5.82399e-06	0.00010033
							TUBAL3	0.305356	5.74868	4.6203	5.85239e-06	0.000100735
							TSPYL5	0.5303	8.25964	4.61864	5.896e-06	0.0001014
							PARM1	-0.4147	7.39088	-4.61642	5.95502e-06	0.000102329
							IRAK1BP1	0.193284	6.1561	4.61581	5.97119e-06	0.000102521
							HECTD3	-0.223927	7.75478	-4.61389	6.0226e-06	0.000103302
							MYBBP1A	0.179537	6.22012	4.61374	6.02677e-06	0.000103302
							CEBPB	0.34091	12.2036	4.61346	6.0343e-06	0.000103345
							PIP4K2A	-0.227728	7.96802	-4.61265	6.05628e-06	0.000103548
							SKA1	0.30677	6.6385	4.61275	6.05361e-06	0.000103548
							ARTN	0.113177	5.51764	4.6114	6.09025e-06	0.000103956
							PLA2G4F	-0.265285	5.63736	-4.61158	6.08522e-06	0.000103956
							STEAP1	-0.181849	5.86177	-4.60935	6.14625e-06	0.000104824
							TMEM211	0.124681	5.3843	4.60841	6.17211e-06	0.000105178
							PADI3	-0.296385	5.54299	-4.6067	6.21951e-06	0.000105897
							CAMK2B	-0.194082	5.66476	-4.60647	6.22577e-06	0.000105902
							DUSP10	-0.21947	6.18241	-4.60631	6.23016e-06	0.000105902
							CCDC80	-0.265586	6.00292	-4.60176	6.3582e-06	0.0001079
							POLM	-0.214616	7.13551	-4.60176	6.35814e-06	0.0001079
							ZNF626	-0.261739	6.34836	-4.60089	6.38275e-06	0.000108227
							RARS	-0.186595	9.65358	-4.60049	6.39415e-06	0.00010833
							PPM1J	0.15612	5.68765	4.59748	6.48066e-06	0.000109705
							KTN1	-0.244138	7.25091	-4.59398	6.58261e-06	0.000111339
							ARFRP1	-0.145848	6.07866	-4.59178	6.64739e-06	0.000112342
							CEP55	0.413121	7.92829	4.59081	6.67641e-06	0.000112647
							ZNF318	0.209131	7.00231	4.59091	6.67334e-06	0.000112647
							NAT2	-0.184345	5.46714	-4.59021	6.69401e-06	0.000112851
							MEP1B	0.200396	5.85711	4.58989	6.70372e-06	0.000112917
							TLR5	0.196038	6.75279	4.58971	6.709e-06	0.000112917
							SERPINE2	0.626527	10.6872	4.58923	6.72345e-06	0.000113068
							TEX10	0.24399	7.62733	4.58849	6.74565e-06	0.000113348
							C20ORF46	-0.323081	6.62171	-4.58809	6.75755e-06	0.000113455
							ARRB1	-0.217018	6.97786	-4.58729	6.78188e-06	0.00011377
							LRRC17	-0.269975	5.95213	-4.58645	6.80708e-06	0.000114099
							KIAA0141	-0.189494	7.1453	-4.58574	6.82877e-06	0.000114369
							LOC283398	-0.146961	6.99984	-4.58403	6.88085e-06	0.000115147
							RCAN2	-0.163884	6.25979	-4.58273	6.92081e-06	0.000115722
							ALDH6A1	-0.250754	6.92687	-4.58164	6.95434e-06	0.000116153
							CHST1	-0.406965	6.29092	-4.58153	6.95795e-06	0.000116153
							SPC25	0.163483	6.03889	4.58045	6.99143e-06	0.000116617
							IRX1	0.145748	5.99148	4.57748	7.08422e-06	0.000118032
							MCM9	0.143062	5.75747	4.57737	7.08782e-06	0.000118032
							TFF1	-0.437618	5.70733	-4.57657	7.11304e-06	0.000118356
							ANKMY2	-0.250371	7.36013	-4.57421	7.18792e-06	0.000119505
							C15ORF42	0.286492	6.22988	4.57208	7.25636e-06	0.000120545
							WDR43	0.244233	7.1029	4.57161	7.27159e-06	0.0001207
							PTP4A3	0.240547	6.56567	4.57131	7.28112e-06	0.00012076
							ATP6V0C	-0.151818	8.47581	-4.56817	7.38338e-06	0.000122358
							C1ORF198	0.381832	9.19026	4.56768	7.39954e-06	0.000122526
							C1ORF135	0.386979	6.95021	4.56488	7.49182e-06	0.000123954
							TPSAB1	-0.621038	6.91836	-4.5634	7.54113e-06	0.000124669
							ARF3	-0.227636	8.25386	-4.56236	7.57611e-06	0.000125146
							LOC728564	0.344865	9.23483	4.56119	7.61537e-06	0.000125694
							MAOA	-0.543159	6.87507	-4.5607	7.63216e-06	0.000125869
							KIAA0232	-0.171727	6.11463	-4.55884	7.69531e-06	0.000126808
							C7ORF63	-0.212298	6.17343	-4.55824	7.71575e-06	0.000127043
							USP13	0.368176	8.09954	4.5563	7.78238e-06	0.000128037
							LOC285095	-0.274393	5.74276	-4.55496	7.82855e-06	0.000128694
							DHFRL1	-0.112844	6.19433	-4.55328	7.88717e-06	0.000129553
							SHANK2	0.205879	5.92819	4.54856	8.05349e-06	0.000132179
							S1PR3	-0.325176	6.78078	-4.54817	8.06723e-06	0.000132299
							RCAN1	0.353499	7.01494	4.54572	8.15518e-06	0.000133634
							ZNF615	-0.223328	7.21535	-4.54331	8.24271e-06	0.00013496
							NR2F1	-0.476714	6.79004	-4.53911	8.39703e-06	0.000137377
							AKR1C2	-0.281249	5.92136	-4.53755	8.45487e-06	0.000138213
							PXMP4	-0.387848	6.32668	-4.53437	8.57439e-06	0.000140055
							LOC643367	-0.216801	6.57698	-4.53222	8.65621e-06	0.000141279
							RNF115	0.261322	9.22405	4.52875	8.78966e-06	0.000143343
							VWCE	-0.16579	5.65586	-4.52831	8.80664e-06	0.000143506
							TTF2	0.307199	7.84564	4.52725	8.84797e-06	0.000144064
							FBXL15	-0.163995	7.29956	-4.52632	8.88431e-06	0.000144541
							ZFYVE26	-0.198635	7.87396	-4.52445	8.95784e-06	0.000145622
							C1ORF131	0.232386	8.75349	4.52386	8.98123e-06	0.000145886
							S100A7	-0.890338	6.32346	-4.52367	8.9886e-06	0.00014589
							ATP8A1	-0.137754	5.53197	-4.52057	9.11206e-06	0.000147777
							NBAS	-0.174371	7.11544	-4.52004	9.13325e-06	0.000148003
							SCNN1A	-0.805589	7.96696	-4.51944	9.15739e-06	0.000148277
							SC4MOL	-0.263008	6.87672	-4.51764	9.23051e-06	0.000149343
							RPRD1A	0.289739	8.47494	4.51663	9.27138e-06	0.000149886
							GUSBL1	-0.302228	6.38364	-4.51551	9.31746e-06	0.000150512
							BIRC5	0.382947	7.20937	4.51306	9.41809e-06	0.000152018
							GTF3C5	0.299578	7.97703	4.51263	9.43586e-06	0.000152185
							BLM	0.300308	6.80284	4.5112	9.49565e-06	0.000153029
							SGOL2	0.123622	5.90918	4.50816	9.62296e-06	0.000154958
							FKBP5	-0.54599	8.19353	-4.50737	9.65642e-06	0.000155365
							LIMCH1	-0.493943	7.97949	-4.50721	9.66337e-06	0.000155365
							EGLN3	-0.287	5.9719	-4.50647	9.69503e-06	0.000155752
							PFKFB1	-0.210337	5.53548	-4.50569	9.72809e-06	0.00015616
							SLC15A2	-0.233149	6.01729	-4.5053	9.74492e-06	0.000156308
							TIPRL	0.195823	7.0633	4.50118	9.92257e-06	0.000159033
							SMOC1	0.224458	5.69657	4.50051	9.95183e-06	0.000159377
							ITGA10	0.3835	6.28198	4.49971	9.98691e-06	0.000159741
							KCTD9	0.27682	7.24409	4.49963	9.99017e-06	0.000159741
							C1ORF57	0.273363	9.16903	4.49565	1.01663e-05	0.00016243
							FAM184A	0.306008	6.3167	4.49483	1.02028e-05	0.000162886
							C14ORF129	-0.202879	7.02197	-4.493	1.02846e-05	0.000164065
							TOLLIP	-0.190216	6.95711	-4.49234	1.03147e-05	0.000164417
							CAMLG	-0.235883	10.4408	-4.49189	1.03351e-05	0.000164462
							CENPF	0.477126	7.90053	4.49201	1.03296e-05	0.000164462
							HSPA4L	0.276569	6.09789	4.49174	1.03416e-05	0.000164462
							UHRF1	0.246058	7.02481	4.49132	1.03606e-05	0.000164637
							TSPYL3	0.18235	6.14015	4.48944	1.04463e-05	0.00016587
							DAPK2	0.191974	5.85478	4.48682	1.05669e-05	0.000167655
							CDK18	0.120046	5.75704	4.48572	1.06179e-05	0.000168333
							ZMIZ1	-0.32192	10.1714	-4.48544	1.06308e-05	0.000168407
							HMGCR	-0.299243	8.37278	-4.4844	1.06794e-05	0.000168769
							MCM4	0.407703	8.59298	4.48434	1.06823e-05	0.000168769
							PLOD1	0.356504	10.8333	4.48407	1.06948e-05	0.000168769
							PTGR1	-0.377451	7.58346	-4.4844	1.06792e-05	0.000168769
							RAG1AP1	-0.276278	7.62468	-4.4841	1.06935e-05	0.000168769
							CASP2	0.200672	7.85035	4.48326	1.07327e-05	0.000169236
							CNIH2	0.117096	5.71883	4.4819	1.07968e-05	0.000170115
							HSP90AB1	0.255676	11.696	4.48145	1.08181e-05	0.000170321
							S100A9	-1.06537	10.2601	-4.47885	1.09419e-05	0.000172137
							HIF1AN	-0.174234	6.91682	-4.47837	1.09647e-05	0.000172364
							MAP3K5	-0.26279	7.21177	-4.47593	1.10822e-05	0.000174078
							SP9	-0.213953	7.00815	-4.47573	1.10919e-05	0.000174097
							CACNA2D2	-0.0893344	5.66352	-4.4752	1.11176e-05	0.000174366
							GHR	-0.447335	6.65853	-4.47282	1.12337e-05	0.000176052
							RAB5B	-0.209772	10.3161	-4.4716	1.12937e-05	0.000176856
							KIF11	0.293553	7.09191	4.4713	1.13082e-05	0.000176949
							GATAD2B	0.250711	7.36316	4.47005	1.13704e-05	0.000177786
							LOC121838	0.487537	6.1142	4.4682	1.14625e-05	0.00017909
							ZNF469	0.159296	5.84931	4.46655	1.15453e-05	0.000180245
							CLDN23	0.490207	8.28202	4.46582	1.15821e-05	0.000180421
							GGTLC2	-0.401846	5.86549	-4.46587	1.15795e-05	0.000180421
							UST	-0.2605	6.23774	-4.4658	1.15829e-05	0.000180421
							FUNDC1	-0.283079	7.58443	-4.46514	1.16161e-05	0.000180799
							HMGB2	0.367057	8.28882	4.46198	1.17772e-05	0.000183168
							DCP2	-0.227367	8.14812	-4.46171	1.17915e-05	0.000183251
							AGBL5	0.165903	6.55006	4.46029	1.18644e-05	0.000184195
							MST4	0.357872	7.6838	4.46018	1.18702e-05	0.000184195
							FOLR1	0.406552	6.43113	4.45993	1.18828e-05	0.000184251
							FBXO4	-0.105416	6.03436	-4.45824	1.19708e-05	0.000185475
							USP3	-0.235289	8.61477	-4.45294	1.22498e-05	0.000189655
							C6ORF15	0.580276	6.06773	4.45273	1.22613e-05	0.000189689
							C20ORF196	-0.188664	6.20952	-4.45194	1.23033e-05	0.000190195
							MPP3	-0.199788	5.91085	-4.45158	1.23225e-05	0.000190349
							CD3EAP	0.12904	5.84768	4.44999	1.24085e-05	0.00019148
							SLC25A46	-0.227297	7.25274	-4.44957	1.24309e-05	0.00019148
							YBX1	0.310813	10.9087	4.44953	1.24331e-05	0.00019148
							ZNF91	-0.453797	7.78481	-4.44962	1.24284e-05	0.00019148
							UCN	-0.126505	5.68384	-4.44819	1.25057e-05	0.000192452
							LOC652798	0.232027	5.97291	4.44789	1.25219e-05	0.000192557
							PELI1	0.27692	7.95301	4.44742	1.25479e-05	0.000192812
							MAPK10	-0.137162	5.6282	-4.4468	1.25817e-05	0.000193186
							DIO1	-0.283859	5.54948	-4.4464	1.26033e-05	0.000193373
							VDAC3	0.292429	11.3667	4.44605	1.26228e-05	0.000193528
							TMEM66	-0.273529	11.0902	-4.44542	1.26572e-05	0.00019391
							PPP1R16A	0.357098	7.76113	4.44401	1.27349e-05	0.000194954
							AKR7A3	-0.296753	6.77472	-4.44267	1.28095e-05	0.00019595
							WBP2	0.241143	11.751	4.44223	1.28336e-05	0.000196172
							FAT1	0.382403	8.88737	4.44012	1.2952e-05	0.000197687
							PJA2	-0.284492	10.0848	-4.44018	1.29487e-05	0.000197687
							CSTF3	0.259539	8.00771	4.43578	1.31981e-05	0.000200897
							FASN	-0.563108	11.3871	-4.43572	1.32016e-05	0.000200897
							IKBKG	-0.207609	8.53319	-4.43613	1.31777e-05	0.000200897
							PSMD5	-0.204049	7.30415	-4.43596	1.31876e-05	0.000200897
							LASS6	-0.331783	9.71816	-4.43543	1.32178e-05	0.000200995
							LDHD	-0.190464	5.4795	-4.43476	1.32563e-05	0.000201431
							TIGD5	0.336388	8.47507	4.43387	1.33078e-05	0.000202063
							KIF13B	-0.297813	7.6325	-4.43017	1.3523e-05	0.000205178
							GDA	0.0797216	5.46576	4.42974	1.35478e-05	0.000205403
							AIFM1	-0.130979	7.00306	-4.42938	1.3569e-05	0.000205573
							KIAA0895	0.271546	6.30475	4.42771	1.3668e-05	0.000206776
							SGK3	0.200177	6.65153	4.42769	1.36687e-05	0.000206776
							SLC39A11	-0.357853	8.41976	-4.42719	1.36982e-05	0.000207071
							COL22A1	0.576385	6.48606	4.42511	1.38223e-05	0.000208792
							C1ORF31	0.249942	7.23164	4.42459	1.38538e-05	0.000208841
							RGR	0.188835	5.69383	4.42455	1.38561e-05	0.000208841
							UCHL5	0.279133	8.12822	4.42472	1.38459e-05	0.000208841
							CENPN	0.403031	7.93343	4.42099	1.40709e-05	0.000211843
							EFNA1	0.418493	9.32604	4.42091	1.4076e-05	0.000211843
							LOC389901	0.180743	8.50851	4.41905	1.41895e-05	0.000213395
							NCRNA00202	0.163697	5.61015	4.41854	1.42212e-05	0.000213714
							TRAP1	0.263832	8.12836	4.4177	1.42727e-05	0.000214332
							ANKRD36	0.138724	6.083	4.41645	1.435e-05	0.000215272
							RPAIN	0.229145	9.16861	4.41635	1.43563e-05	0.000215272
							MGLL	-0.209868	6.24282	-4.41553	1.44072e-05	0.000215561
							OXER1	-0.171537	5.57087	-4.4156	1.44026e-05	0.000215561
							SGPL1	-0.186056	7.03023	-4.41568	1.43975e-05	0.000215561
							MFSD5	-0.185985	8.43108	-4.41388	1.45099e-05	0.000216939
							CEBPA	-0.454773	8.19531	-4.413	1.45656e-05	0.000217613
							CLEC14A	-0.33889	7.19827	-4.41146	1.46624e-05	0.000218899
							IVD	-0.330489	6.80961	-4.41106	1.46883e-05	0.000219126
							TOMM40	0.293591	10.02	4.41049	1.47242e-05	0.000219503
							MVP	-0.281019	7.84579	-4.41004	1.47525e-05	0.000219764
							CORO1B	-0.201496	7.78311	-4.40961	1.47799e-05	0.000220012
							MAPT	-0.112386	5.59731	-4.40879	1.48325e-05	0.000220635
							NUP160	0.263171	8.43634	4.40769	1.4903e-05	0.000221522
							DCAF5	-0.206328	7.36349	-4.40487	1.50859e-05	0.000224078
							FAM20B	0.241528	8.82462	4.40442	1.51152e-05	0.000224188
							PEX16	-0.159438	7.12679	-4.40443	1.51139e-05	0.000224188
							CTDSP1	-0.162122	7.25234	-4.4032	1.51949e-05	0.000225208
							PRMT3	0.264955	8.13624	4.40252	1.52391e-05	0.000225536
							TRIM36	-0.155917	5.57081	-4.40267	1.52293e-05	0.000225536
							EDARADD	-0.126176	5.73225	-4.40124	1.53236e-05	0.000226623
							SULT1A2	-0.109277	5.87464	-4.40062	1.53645e-05	0.000227064
							PRSS12	0.274163	5.70719	4.39926	1.54551e-05	0.000228239
							STX1A	-0.262178	6.64889	-4.39876	1.54881e-05	0.000228561
							MFSD6L	0.218423	5.78234	4.39735	1.55823e-05	0.000229657
							SAMD11	-0.106927	5.69135	-4.39732	1.55848e-05	0.000229657
							SFRS13B	0.252392	5.93774	4.3968	1.56195e-05	0.000230003
							SMPD1	-0.131692	6.04648	-4.39662	1.56319e-05	0.00023002
							ARHGAP20	-0.133912	5.61766	-4.39606	1.56697e-05	0.000230411
							SLC22A18	-0.192593	6.60594	-4.39485	1.57512e-05	0.000231443
							PGCP	0.391982	7.97157	4.39337	1.58518e-05	0.000232754
							BNC2	-0.275011	6.15605	-4.39293	1.58816e-05	0.000233026
							GLIPR2	0.371433	10.2497	4.39255	1.59077e-05	0.00023324
							PPAP2B	-0.261972	7.2942	-4.38953	1.61159e-05	0.000236037
							SDR42E1	0.182485	5.94682	4.38945	1.61214e-05	0.000236037
							UGT2B15	-0.106182	5.33106	-4.38749	1.62582e-05	0.000237868
							CKAP2L	0.334636	7.19476	4.3868	1.63062e-05	0.000238401
							ENTPD1	-0.330784	7.72221	-4.38623	1.63461e-05	0.000238814
							CXCR7	-0.373239	7.46274	-4.38598	1.63638e-05	0.000238902
							FAM83H	0.451881	8.79944	4.38569	1.63844e-05	0.000239032
							ABCC8	-0.254203	5.52743	-4.38545	1.64009e-05	0.000239103
							MAPK15	0.263623	6.01024	4.38476	1.64497e-05	0.000239643
							ST8SIA1	0.149382	5.7618	4.38447	1.64702e-05	0.000239771
							ZFP82	0.267681	7.09326	4.38354	1.6536e-05	0.00024056
							CAPN9	-0.254583	5.71547	-4.38249	1.66108e-05	0.000241476
							ATN1	0.119221	6.04691	4.38183	1.6658e-05	0.00024199
							PPP2CA	-0.177859	9.73854	-4.38039	1.67615e-05	0.000243321
							LGALS12	-0.251873	5.8436	-4.38008	1.67837e-05	0.00024347
							NAV2	0.318102	7.00721	4.37934	1.68372e-05	0.000244073
							ADAM32	0.0926756	5.54401	4.37889	1.68702e-05	0.000244229
							PHYHIP	-0.0777016	5.70177	-4.37886	1.68717e-05	0.000244229
							ZNF423	-0.221063	5.79832	-4.37644	1.70484e-05	0.000246612
							C1ORF123	-0.205735	9.102	-4.37624	1.70629e-05	0.000246615
							DCTD	-0.184225	7.96557	-4.3761	1.70727e-05	0.000246615
							UBE2C	0.340677	7.83509	4.3756	1.71099e-05	0.000246978
							SR140	0.229707	8.34121	4.3753	1.71321e-05	0.000247124
							DOCK11	-0.323005	7.3851	-4.37148	1.74147e-05	0.000251025
							BEX4	-0.262849	7.31105	-4.36861	1.763e-05	0.000253949
							COL11A2	0.0963803	5.49855	4.36544	1.78709e-05	0.000257239
							P4HTM	-0.137708	6.17038	-4.36498	1.79062e-05	0.000257565
							CTBS	-0.210052	7.46127	-4.36445	1.7947e-05	0.000257971
							HINT3	0.125054	5.93001	4.36384	1.79944e-05	0.00025847
							RANGAP1	0.248838	9.69023	4.3634	1.80284e-05	0.000258778
							ITPKB	0.363434	7.79375	4.36288	1.80684e-05	0.000258989
							RHPN2	0.303907	7.38949	4.3629	1.80668e-05	0.000258989
							ARHGEF10	0.320889	8.26774	4.36178	1.81537e-05	0.00026003
							CA8	0.374425	6.11595	4.36124	1.81952e-05	0.000260442
							POU4F1	0.301666	5.78821	4.36003	1.82898e-05	0.000261613
							ZFP3	0.182395	6.81875	4.35915	1.83588e-05	0.000262417
							ARHGAP24	-0.132231	5.92227	-4.35891	1.83774e-05	0.0002625
							YARS	0.235176	9.80434	4.35837	1.84206e-05	0.000262933
							LRRN3	-0.186099	5.6921	-4.35758	1.84827e-05	0.000263635
							A2ML1	0.625223	6.5855	4.35698	1.85299e-05	0.000264126
							CAPZB	-0.17861	8.21928	-4.35633	1.85813e-05	0.000264534
							TNFRSF21	0.438029	9.54624	4.35629	1.85844e-05	0.000264534
							STRBP	0.256646	7.31787	4.35588	1.86177e-05	0.000264824
							FAM109B	0.225485	6.79171	4.35563	1.86374e-05	0.000264919
							PHLDA1	0.573075	8.71465	4.35543	1.86532e-05	0.000264961
							SORT1	0.356288	8.41621	4.35294	1.88532e-05	0.000267616
							DHRS9	-0.21019	5.79058	-4.3521	1.89204e-05	0.000268224
							MRPL13	0.330315	9.0961	4.35192	1.89353e-05	0.000268224
							TOR2A	-0.103523	5.74904	-4.35206	1.89237e-05	0.000268224
							C9ORF89	0.265375	7.7616	4.35118	1.89952e-05	0.000268886
							GRAMD3	0.274891	7.74434	4.34974	1.91124e-05	0.000270038
							PRKCDBP	0.410289	9.27235	4.34992	1.90978e-05	0.000270038
							RBM34	0.303831	7.73876	4.34969	1.91161e-05	0.000270038
							CRYM	-0.0979221	5.53569	-4.34847	1.92162e-05	0.000270892
							FGB	-0.268067	5.55212	-4.34852	1.92117e-05	0.000270892
							ZW10	0.22184	8.09173	4.34847	1.92162e-05	0.000270892
							WDR12	0.270235	8.09398	4.34819	1.9239e-05	0.000271026
							ETFDH	-0.204881	7.22871	-4.34763	1.92854e-05	0.000271493
							C12ORF26	-0.287351	7.19711	-4.34721	1.93194e-05	0.000271786
							TRIB3	-0.420005	7.98209	-4.34655	1.93743e-05	0.00027237
							NEXN	-0.253586	6.7896	-4.34576	1.94401e-05	0.000273108
							MPZL2	0.288263	7.26755	4.3449	1.95108e-05	0.000273914
							GNG7	0.357817	6.61951	4.34241	1.97193e-05	0.000276651
							SCG2	-0.380299	5.93416	-4.34094	1.98432e-05	0.000278199
							LOC150051	0.158153	5.88474	4.34053	1.98779e-05	0.000278336
							ZBTB7C	-0.408744	6.50641	-4.34051	1.98802e-05	0.000278336
							CENPE	0.243345	6.74497	4.33933	1.99804e-05	0.000279548
							RAD54L	0.248453	6.41294	4.33898	2.00098e-05	0.000279769
							C2CD4A	-0.123839	5.3695	-4.33833	2.00654e-05	0.000280163
							HRASLS	0.407599	6.90374	4.33834	2.00648e-05	0.000280163
							COQ6	-0.105697	6.36636	-4.33778	2.0113e-05	0.000280637
							ATP7B	-0.139757	5.86282	-4.3346	2.03873e-05	0.000284077
							DONSON	0.237059	6.63849	4.33463	2.03845e-05	0.000284077
							GALC	-0.200013	7.06423	-4.33348	2.04844e-05	0.000285237
							ADM2	0.289056	7.28155	4.33186	2.0626e-05	0.000287013
							NGEF	0.227227	5.90059	4.3315	2.06574e-05	0.000287255
							FLJ25996	0.204154	5.75266	4.33033	2.07605e-05	0.000288492
							WDR55	-0.170928	6.70571	-4.32877	2.08988e-05	0.000290217
							SPTBN5	0.149555	5.69992	4.32846	2.09267e-05	0.000290408
							MTUS1	-0.105363	5.73985	-4.32817	2.09529e-05	0.000290574
							ACP5	-0.452472	7.31126	-4.32695	2.10617e-05	0.000291886
							ST6GALNAC2	0.274619	6.09753	4.32629	2.1121e-05	0.000292509
							CSNK2A2	0.184623	8.16297	4.32336	2.13852e-05	0.000295968
							HIGD2A	-0.22712	10.37	-4.32312	2.14069e-05	0.000296069
							TMEM138	-0.187517	8.30831	-4.32281	2.14352e-05	0.000296259
							GADD45G	-0.365842	6.95177	-4.31767	2.1909e-05	0.000302604
							CASP9	-0.100903	6.21548	-4.31751	2.19238e-05	0.000302605
							SULT1A1	-0.111286	6.91579	-4.31596	2.20679e-05	0.000304389
							GYLTL1B	0.262135	6.03404	4.31494	2.21636e-05	0.000305502
							OIP5	0.282535	6.97622	4.31381	2.22705e-05	0.000306717
							RFX3	0.0528214	5.50126	4.31369	2.22816e-05	0.000306717
							ZNF280B	0.174247	5.55921	4.31323	2.23252e-05	0.000307111
							HDC	-0.336539	5.96936	-4.31289	2.23575e-05	0.000307348
							KCNAB1	0.110258	5.68462	4.31191	2.24507e-05	0.000308422
							TMEM123	0.398273	10.7416	4.31161	2.24793e-05	0.000308609
							C8ORF62	0.284832	6.79016	4.31139	2.24999e-05	0.000308685
							GART	0.159457	7.29383	4.31006	2.26271e-05	0.00031004
							TFB2M	0.310345	8.63138	4.31004	2.2629e-05	0.00031004
							CIRBP	-0.330642	10.2238	-4.30905	2.27241e-05	0.000311135
							MGC87042	-0.507262	7.73278	-4.3082	2.28066e-05	0.000311847
							SPRED2	-0.357925	7.27792	-4.30822	2.28045e-05	0.000311847
							GPN1	0.237537	9.12381	4.30206	2.34079e-05	0.000319855
							HPCAL1	-0.134733	6.8324	-4.3016	2.34529e-05	0.000320257
							ARL4D	-0.0956746	5.54319	-4.30113	2.35001e-05	0.000320688
							HEG1	-0.25029	7.19588	-4.30047	2.35652e-05	0.00032135
							KIF4A	0.296498	6.74775	4.30032	2.358e-05	0.00032135
							ETV5	0.240798	7.04548	4.29866	2.37471e-05	0.000323412
							NEDD8	0.247113	10.3363	4.29849	2.37642e-05	0.00032343
							FOLR2	-0.469794	6.90259	-4.29826	2.37864e-05	0.000323518
							ZNF503	-0.366992	7.39727	-4.29774	2.38396e-05	0.000324025
							NCAPG	0.382833	7.84748	4.29739	2.3875e-05	0.000324291
							CDH23	-0.128192	5.69683	-4.29647	2.39681e-05	0.000324949
							WFDC6	-0.0631899	5.51508	-4.29644	2.3971e-05	0.000324949
							ZNF664	0.173273	6.0384	4.29646	2.39686e-05	0.000324949
							MIDN	-0.24574	8.66358	-4.29565	2.40508e-05	0.000325815
							RALBP1	0.203717	7.73085	4.295	2.41168e-05	0.000326493
							TMEM170A	0.204793	6.88333	4.29483	2.41346e-05	0.000326518
							ABCA13	0.279853	5.57419	4.29431	2.4188e-05	0.000327024
							RNF39	-0.284647	6.04714	-4.29415	2.42039e-05	0.000327024
							TBCK	-0.180968	7.40789	-4.29373	2.42466e-05	0.000327384
							CD84	-0.178875	6.31744	-4.29348	2.42729e-05	0.000327386
							FLJ33996	-0.166656	5.80471	-4.29342	2.42786e-05	0.000327386
							LAPTM4B	0.440771	10.6877	4.29241	2.43826e-05	0.000328396
							TMSB15A	0.431112	7.56392	4.29238	2.43856e-05	0.000328396
							CTF1	0.168145	5.93511	4.2886	2.47781e-05	0.000333462
							SUZ12	0.299959	9.89493	4.28704	2.49424e-05	0.000335453
							RORC	-0.164661	5.71394	-4.28673	2.49748e-05	0.000335669
							EPOR	-0.142967	5.66976	-4.28517	2.51397e-05	0.000337664
							ID3	-0.476875	8.79413	-4.28426	2.52359e-05	0.000338733
							LOC389599	-0.186123	6.26524	-4.28318	2.53514e-05	0.000340061
							BCL2L13	0.209432	9.50313	4.28182	2.54972e-05	0.000341793
							C6ORF162	0.151506	6.05851	4.27967	2.57298e-05	0.000344685
							CD99	-0.35615	8.45866	-4.27907	2.57946e-05	0.000345102
							GSG2	0.141002	5.74765	4.27919	2.57813e-05	0.000345102
							MARS2	0.122781	6.06455	4.27678	2.60443e-05	0.000348215
							NUP155	0.162461	6.83171	4.27644	2.60827e-05	0.000348501
							CRKL	0.180296	9.73323	4.27607	2.61228e-05	0.00034881
							ZNF524	-0.220652	7.77297	-4.27573	2.61603e-05	0.000349083
							DPP4	-0.194672	5.78023	-4.27528	2.62103e-05	0.000349522
							WDR24	-0.220924	6.35473	-4.27481	2.62622e-05	0.000349986
							PDCD5	0.338427	9.41815	4.27388	2.63647e-05	0.000351124
							ADRA2A	-0.198083	5.98557	-4.27356	2.64006e-05	0.000351374
							SCAND1	-0.200157	7.94412	-4.27193	2.65825e-05	0.000353564
							CRIP1	-0.559303	10.6468	-4.27054	2.67379e-05	0.0003554
							PREP	0.242973	7.85229	4.2688	2.69351e-05	0.00035779
							RGS5	-0.354694	6.89891	-4.26842	2.69774e-05	0.000358119
							GMPPA	-0.124109	7.23657	-4.26575	2.72824e-05	0.000361934
							ATP13A4	-0.190404	5.50942	-4.26511	2.73561e-05	0.000362442
							LBH	-0.107064	6.12194	-4.26519	2.73472e-05	0.000362442
							FAM83B	0.192388	5.89702	4.26463	2.74109e-05	0.000362933
							UQCRQ	-0.249998	11.809	-4.26342	2.75514e-05	0.000364558
							ARID4A	-0.0896473	5.96264	-4.26318	2.7579e-05	0.000364687
							FAM150B	0.658311	6.56965	4.26276	2.76278e-05	0.000365097
							TTC6	-0.0911753	5.33557	-4.26188	2.773e-05	0.000366212
							ERO1LB	-0.112826	5.6418	-4.26143	2.77824e-05	0.000366431
							SPPL2A	-0.30116	8.81401	-4.26152	2.77726e-05	0.000366431
							FAM86C	0.16028	6.71175	4.26059	2.78805e-05	0.000367488
							DAB2	-0.34234	9.20226	-4.2591	2.80552e-05	0.000369078
							PTGER4	-0.303482	7.42703	-4.25918	2.80468e-05	0.000369078
							STYXL1	-0.249805	8.52817	-4.2594	2.80206e-05	0.000369078
							C4A	-0.162993	5.61106	-4.25866	2.81082e-05	0.000369538
							UBAP2L	0.291017	8.72663	4.25736	2.82612e-05	0.000371311
							ARHGAP10	-0.251119	7.27605	-4.25579	2.84489e-05	0.000373538
							IGF2BP2	0.586541	7.81577	4.25537	2.84986e-05	0.00037395
							AGPAT9	0.3028	6.43789	4.25463	2.85876e-05	0.000374453
							EBAG9	0.146109	7.0008	4.25459	2.85918e-05	0.000374453
							PFDN5	-0.226011	11.4503	-4.25478	2.85694e-05	0.000374453
							LPPR2	-0.230325	6.39425	-4.25407	2.86542e-05	0.000375031
							GLYATL1	-0.134711	5.52976	-4.25378	2.8689e-05	0.00037504
							JRK	0.102422	5.76348	4.25376	2.86915e-05	0.00037504
							CDC25A	0.172611	5.98714	4.25192	2.89139e-05	0.000377466
							IGSF3	0.300538	7.42722	4.25202	2.89019e-05	0.000377466
							CYTSA	0.215683	9.65994	4.25043	2.90956e-05	0.000379433
							PARP8	-0.0740259	5.83127	-4.25038	2.91017e-05	0.000379433
							MTHFD2	0.199042	7.71533	4.24867	2.93104e-05	0.000381912
							C21ORF34	-0.232287	6.1725	-4.24764	2.94375e-05	0.000383288
							PTGS1	-0.161405	6.16271	-4.24751	2.94535e-05	0.000383288
							ABHD15	-0.168841	6.18605	-4.24675	2.95471e-05	0.000384262
							SETD3	-0.10371	7.13275	-4.2442	2.98646e-05	0.000388145
							IQGAP3	0.121732	5.91188	4.24356	2.99449e-05	0.000388942
							MYH9	0.235813	11.8748	4.24318	2.99929e-05	0.000389319
							APOO	0.279756	7.53471	4.24131	3.02283e-05	0.000392013
							TPST2	-0.218507	7.54536	-4.24123	3.02387e-05	0.000392013
							SLC46A3	-0.314803	7.62152	-4.23907	3.05132e-05	0.00039532
							TDO2	-0.272871	6.146	-4.23891	3.05335e-05	0.000395334
							C1ORF112	0.304758	7.52641	4.23671	3.0816e-05	0.000398739
							PTPRA	-0.109089	6.80081	-4.23636	3.08614e-05	0.000399075
							KIAA1688	0.410187	8.42326	4.23369	3.12079e-05	0.000403301
							TSPAN9	-0.352562	10.1816	-4.23346	3.12378e-05	0.000403432
							TBC1D20	-0.188568	7.24387	-4.23331	3.12576e-05	0.000403434
							C19ORF39	-0.162771	5.9524	-4.23102	3.1558e-05	0.000407054
							HELLS	0.166655	6.03195	4.23034	3.16479e-05	0.000407957
							MOSC2	-0.299429	6.57389	-4.22974	3.17265e-05	0.000408456
							VIT	0.277786	5.72969	4.22981	3.17175e-05	0.000408456
							DDRGK1	-0.269456	9.29809	-4.22895	3.18312e-05	0.000409547
							NCAPG2	0.125937	5.83478	4.22762	3.20087e-05	0.000411572
							GGT3P	-0.12334	5.62639	-4.22722	3.20629e-05	0.00041201
							CCDC90A	0.13532	7.14643	4.22666	3.21375e-05	0.00041271
							GNPTG	-0.231785	8.76045	-4.2261	3.22128e-05	0.000413159
							ZNF484	-0.122057	6.10219	-4.22617	3.22038e-05	0.000413159
							HSF1	0.189165	6.23456	4.22515	3.23402e-05	0.000414534
							TMOD1	0.387801	6.25708	4.2245	3.24281e-05	0.0004154
							SDCBP2	-0.130503	5.64462	-4.22387	3.25134e-05	0.000416233
							MDN1	0.15758	5.98162	4.22355	3.25576e-05	0.000416538
							CHST13	-0.285148	6.1969	-4.22179	3.27973e-05	0.000419343
							EXOSC5	0.272317	8.09995	4.22123	3.28745e-05	0.000420068
							RAP1GAP2	0.171892	6.30275	4.221	3.29054e-05	0.0004202
							TMED7	-0.192887	7.76461	-4.22028	3.30051e-05	0.000421211
							GPR137B	-0.32419	7.4771	-4.21989	3.30576e-05	0.000421618
							STK24	0.115915	7.33317	4.21866	3.32274e-05	0.000423521
							CORO6	-0.203496	5.59472	-4.21823	3.32876e-05	0.000424024
							LOC100128893	0.20385	5.67751	4.21533	3.36918e-05	0.000428905
							ID1	-0.270825	6.63823	-4.2151	3.37252e-05	0.000429064
							CA13	0.161974	5.87196	4.21481	3.37661e-05	0.000429317
							KDM6A	-0.202515	6.90245	-4.21382	3.39055e-05	0.000430823
							AKAP11	-0.0957444	6.25572	-4.21331	3.39776e-05	0.000431472
							MEF2A	0.16815	6.25753	4.21305	3.40133e-05	0.000431657
							FLJ37644	0.165396	5.65734	4.21235	3.41137e-05	0.000432479
							IARS	0.156506	6.97729	4.21215	3.41414e-05	0.000432479
							TSEN34	0.239959	10.0142	4.21215	3.41411e-05	0.000432479
							FABP6	-0.313866	5.73696	-4.21166	3.42111e-05	0.000433094
							LOC728519	-0.152745	5.97894	-4.21073	3.43437e-05	0.000434504
							HIC2	0.182875	6.81404	4.2088	3.46205e-05	0.000437735
							MOBKL2A	-0.199228	6.90793	-4.20838	3.46809e-05	0.000437958
							ZNF521	0.352192	6.43304	4.20844	3.46725e-05	0.000437958
							ZFR	0.196672	8.44764	4.20741	3.4821e-05	0.000439457
							C1ORF77	0.166601	8.92471	4.20699	3.48831e-05	0.000439828
							PAPD4	-0.212305	7.92211	-4.20692	3.48934e-05	0.000439828
							ACVR1B	-0.0752006	6.235	-4.20657	3.49429e-05	0.000440182
							TSPAN17	-0.22133	8.30987	-4.20601	3.50248e-05	0.000440942
							TMEM175	-0.258767	8.14335	-4.20495	3.51791e-05	0.000442612
							MGST3	0.317862	11.0237	4.2044	3.52595e-05	0.000443352
							BRMS1L	0.110006	6.09881	4.20336	3.54132e-05	0.000445011
							PRKD1	-0.247184	6.22423	-4.20112	3.57442e-05	0.000448896
							ZNF7	0.24142	7.60698	4.19997	3.5915e-05	0.000450765
							TCF4	-0.38131	8.49105	-4.19961	3.59683e-05	0.000451157
							MMP28	-0.0852927	5.6005	-4.19784	3.6235e-05	0.000454224
							EEF2K	-0.248223	8.56173	-4.19751	3.62841e-05	0.000454283
							SESN1	-0.258145	7.49384	-4.19755	3.62776e-05	0.000454283
							RABEP1	-0.261705	7.75055	-4.19547	3.65931e-05	0.000457872
							VGLL4	0.313642	10.1003	4.19521	3.66319e-05	0.000458077
							POLH	0.0798555	5.66416	4.19311	3.6953e-05	0.000461584
							RNF135	-0.11445	6.61069	-4.19308	3.69574e-05	0.000461584
							PDSS1	0.289188	7.4842	4.19208	3.71109e-05	0.000463219
							C9ORF91	-0.259166	7.52936	-4.1903	3.73864e-05	0.000466374
							CTSO	-0.337696	7.66342	-4.18944	3.75191e-05	0.000467744
							GNL2	0.240443	10.1698	4.18901	3.75862e-05	0.000468131
							TINAGL1	0.18014	5.81278	4.18895	3.75959e-05	0.000468131
							STARD10	-0.403814	8.91024	-4.1875	3.78227e-05	0.00047067
							NME2	0.169938	7.58533	4.18684	3.79258e-05	0.000471666
							C3ORF54	-0.2302	6.56489	-4.18604	3.80521e-05	0.00047295
							ATP6V1D	-0.212289	9.71958	-4.18346	3.846e-05	0.000477729
							GULP1	-0.201941	5.79514	-4.18285	3.85577e-05	0.000478654
							CCDC125	-0.0821968	5.48437	-4.17985	3.9039e-05	0.000484334
							CDYL2	-0.0615939	5.5775	-4.17899	3.91785e-05	0.000485771
							FAM174B	-0.458894	7.55608	-4.17815	3.9315e-05	0.000487168
							CCNH	-0.166884	6.6292	-4.17572	3.97123e-05	0.000491793
							ARHGEF19	0.334575	7.79455	4.17345	4.00873e-05	0.000496137
							DFNA5	-0.344092	7.80529	-4.17107	4.04835e-05	0.000500739
							MYST4	-0.146708	5.92321	-4.17045	4.0586e-05	0.000501704
							CXCL16	0.188113	7.77753	4.1703	4.06122e-05	0.000501725
							STX19	-0.489167	6.61813	-4.1698	4.06949e-05	0.000502443
							C20ORF29	-0.187142	7.04168	-4.16905	4.08217e-05	0.000503705
							ASCL2	-0.449539	7.75831	-4.16846	4.09215e-05	0.000504354
							GOLGA1	-0.15168	6.5856	-4.16845	4.09235e-05	0.000504354
							C9ORF40	0.225617	6.746	4.16825	4.09575e-05	0.000504469
							ALDH1A1	-0.425663	6.99245	-4.16788	4.10198e-05	0.000504933
							SULT1C2	-0.108895	5.42087	-4.16746	4.1091e-05	0.000505506
							SDPR	-0.244974	6.20156	-4.16706	4.1159e-05	0.000506038
							MIF	0.264113	12.5343	4.16453	4.15908e-05	0.000511041
							POLR3C	0.251398	9.29119	4.16302	4.18506e-05	0.000513924
							DLGAP5	0.304377	7.12935	4.16247	4.19458e-05	0.000514785
							XBP1	-0.482533	11.2711	-4.16125	4.21572e-05	0.000517069
							UTP23	0.141612	6.45289	4.16065	4.2262e-05	0.000517735
							ZNF609	-0.214854	7.00453	-4.16073	4.22483e-05	0.000517735
							PRPF3	0.289287	9.2875	4.1583	4.26736e-05	0.000522465
							C19ORF20	-0.0622427	5.60459	-4.1577	4.27793e-05	0.000523445
							C1QBP	0.282862	10.0254	4.15746	4.28213e-05	0.000523647
							RDH11	-0.214048	8.61136	-4.1573	4.28484e-05	0.000523666
							RAB40C	-0.255934	9.62613	-4.15694	4.29129e-05	0.000524142
							TPK1	-0.151458	6.12903	-4.15649	4.29916e-05	0.00052479
							C1QL4	0.358428	5.78952	4.15596	4.30863e-05	0.000525633
							HYI	-0.194156	6.3533	-4.15425	4.33916e-05	0.000529042
							PTH1R	-0.312544	6.4421	-4.15171	4.38461e-05	0.000533947
							SAP30BP	0.204428	6.77228	4.15175	4.3839e-05	0.000533947
							ABCC3	-0.229142	6.67176	-4.15036	4.4092e-05	0.000536623
							KAZ	0.101489	5.85213	4.14816	4.44929e-05	0.00054118
							MAP1A	-0.237782	6.67709	-4.1474	4.46322e-05	0.000542552
							POP1	0.219011	6.47496	4.14691	4.47211e-05	0.000543079
							SCARNA9L	-0.270685	6.44692	-4.14687	4.47285e-05	0.000543079
							CCDC57	-0.115063	5.6531	-4.14654	4.47889e-05	0.000543207
							SLIT3	-0.342918	6.54334	-4.14653	4.47921e-05	0.000543207
							ATP6V0D1	-0.313836	8.56492	-4.14486	4.51004e-05	0.0005465
							CDC25C	0.167087	6.17147	4.14477	4.5117e-05	0.0005465
							DBNDD2	0.172844	7.87231	4.14292	4.54615e-05	0.000550347
							CABC1	0.346109	8.53084	4.14222	4.55914e-05	0.000551594
							HSPA12B	-0.306688	6.62215	-4.14177	4.56766e-05	0.000552299
							GPR98	-0.248924	5.73547	-4.14063	4.58899e-05	0.000554224
							SLC35E3	0.258037	8.12688	4.14068	4.58804e-05	0.000554224
							TJP2	0.213354	6.51918	4.13988	4.60326e-05	0.000555619
							LDB2	-0.351505	7.63008	-4.13838	4.6316e-05	0.00055871
							SSX2IP	0.165834	5.87267	4.13797	4.63943e-05	0.000559326
							SLC8A2	-0.172988	5.50261	-4.13643	4.66881e-05	0.000562537
							C17ORF69	0.209207	6.22474	4.13487	4.69878e-05	0.000565815
							MTMR9	-0.214105	7.01897	-4.13471	4.70187e-05	0.000565854
							PLEKHG4B	0.133091	5.42779	4.13328	4.72951e-05	0.000568846
							TMEM97	0.324961	8.73094	4.13279	4.73916e-05	0.000569672
							HPS5	0.146486	6.90871	4.13087	4.77651e-05	0.000573826
							TOMM22	0.209857	9.00381	4.13035	4.78677e-05	0.000574474
							ZNF175	-0.205	6.24078	-4.13031	4.78751e-05	0.000574474
							ELK4	0.077626	5.67152	4.12864	4.82046e-05	0.000578089
							WNK2	0.197719	5.80526	4.12745	4.8439e-05	0.00058056
							COX6C	0.194483	12.2866	4.12713	4.85026e-05	0.000580981
							DLG2	-0.129262	5.57344	-4.12691	4.85473e-05	0.000581178
							TMBIM6	-0.208994	11.9545	-4.12635	4.86581e-05	0.000581824
							WDR62	0.198862	5.98238	4.12646	4.86373e-05	0.000581824
							GPR37L1	0.15703	5.49836	4.12541	4.88469e-05	0.000583741
							LAMC2	0.321143	6.3581	4.12361	4.9207e-05	0.000587701
							ITSN1	-0.130426	6.3967	-4.12155	4.96239e-05	0.000592335
							MMP23B	-0.143684	5.83544	-4.12092	4.97529e-05	0.000593529
							ATP6V0E1	-0.242968	11.0347	-4.12015	4.99095e-05	0.000595051
							NCAPH2	0.108084	6.00413	4.11911	5.0123e-05	0.000597248
							NELF	0.274906	7.53111	4.11804	5.0342e-05	0.000599509
							ZFHX3	-0.309561	8.05042	-4.11737	5.04789e-05	0.00060079
							ALDH16A1	-0.18038	6.64544	-4.11668	5.06229e-05	0.000602154
							NUP62	0.185703	8.70922	4.11465	5.10446e-05	0.000606818
							SLC38A6	-0.236718	6.52991	-4.11345	5.12948e-05	0.000609438
							ARRDC5	-0.254182	5.87244	-4.11255	5.14833e-05	0.000611323
							GPR63	0.139535	5.53599	4.11221	5.15559e-05	0.00061183
							C5ORF53	-0.221678	7.06853	-4.11188	5.16247e-05	0.000612293
							TTC15	-0.196789	8.89897	-4.11146	5.1714e-05	0.000612996
							RALGPS2	-0.113965	5.59333	-4.10975	5.20766e-05	0.000616938
							PSD4	-0.216507	6.99752	-4.10946	5.21373e-05	0.000617299
							ATP1B1	0.456325	8.85271	4.10792	5.24659e-05	0.000620473
							CYB5R1	-0.222874	8.56867	-4.10798	5.24536e-05	0.000620473
							MT1IP	0.41183	7.75083	4.10695	5.26746e-05	0.000622581
							EIF3D	0.230189	10.8023	4.10652	5.27674e-05	0.000623319
							ITGB5	-0.23895	7.79734	-4.10606	5.28664e-05	0.000624129
							ODZ3	-0.348356	6.64925	-4.10537	5.30152e-05	0.000625525
							LPCAT3	-0.299587	7.95036	-4.10263	5.36119e-05	0.000632201
							BTG3	0.312213	8.08795	4.09992	5.4207e-05	0.000638723
							SRD5A3	-0.165671	5.87847	-4.09983	5.42274e-05	0.000638723
							FOXN3	-0.0927145	6.53185	-4.09951	5.42981e-05	0.000639188
							LOC100133012	0.103878	6.12989	4.09804	5.46238e-05	0.000642552
							PHLDB2	-0.0797856	5.54281	-4.09794	5.46466e-05	0.000642552
							CSNK1E	0.166192	7.76225	4.09743	5.47599e-05	0.000643515
							AK2	0.229321	8.75483	4.09711	5.48316e-05	0.000643988
							STRADB	-0.239813	7.40094	-4.09597	5.5087e-05	0.000646617
							FBN1	-0.212764	6.19209	-4.09473	5.53651e-05	0.000649509
							MN1	-0.248305	6.40716	-4.09368	5.56012e-05	0.000651897
							PRPSAP2	0.20427	7.57936	4.09355	5.56323e-05	0.000651897
							CTNNAL1	0.310905	6.86215	4.09264	5.58382e-05	0.000653936
							ACSL5	-0.132281	6.08137	-4.08997	5.64469e-05	0.000660687
							DBNL	-0.190194	9.02606	-4.08805	5.68909e-05	0.000665503
							EIF3H	0.25814	10.9149	4.08595	5.73769e-05	0.000670805
							KIAA1107	0.12242	5.82514	4.0851	5.75769e-05	0.000672376
							TNFSF10	-0.511438	9.26135	-4.08519	5.75549e-05	0.000672376
							EPHX4	0.187332	6.04776	4.0841	5.78104e-05	0.000674718
							SLC31A1	-0.267446	7.60911	-4.08353	5.79439e-05	0.000675891
							MPDZ	0.271002	7.3776	4.08051	5.86588e-05	0.000683594
							TSKU	-0.416855	8.93518	-4.08046	5.8671e-05	0.000683594
							CASP7	-0.106303	6.00801	-4.07897	5.9027e-05	0.000687288
							TTC1	-0.165566	8.04055	-4.07885	5.90552e-05	0.000687288
							CDCA4	0.168996	6.96968	4.07735	5.94168e-05	0.000691104
							ECM2	-0.324358	6.71447	-4.07682	5.95444e-05	0.000692195
							PTBP2	0.228327	6.99202	4.07598	5.9748e-05	0.000694168
							ATG7	-0.217113	8.45579	-4.07555	5.98512e-05	0.000694973
							TRPT1	-0.118859	7.33454	-4.07506	5.99703e-05	0.000695961
							TRMT11	0.0959497	6.02947	4.07435	6.01434e-05	0.000697575
							PXN	-0.137403	6.00628	-4.07391	6.02509e-05	0.000698426
							ZBTB48	-0.190791	7.73446	-4.0736	6.03262e-05	0.000698903
							MMP2	-0.230784	6.36206	-4.07288	6.05046e-05	0.000700574
							ZNF224	-0.132953	6.20171	-4.07262	6.05685e-05	0.000700917
							DTX2	-0.114771	6.52294	-4.07233	6.06377e-05	0.000701322
							QRICH2	0.134538	5.59368	4.07157	6.0825e-05	0.000703092
							KIAA1429	0.159824	7.01477	4.07141	6.08655e-05	0.000703164
							CASP14	-0.342011	5.61748	-4.07046	6.11005e-05	0.00070528
							SLC35B2	0.27475	9.34937	4.07039	6.11176e-05	0.00070528
							TRIM65	0.161501	6.25778	4.06983	6.12553e-05	0.000706471
							TMEM213	0.36206	5.75686	4.06721	6.19092e-05	0.00071361
							BAIAP2L1	0.38139	8.51751	4.06589	6.22422e-05	0.000716967
							CHRD	-0.150401	5.75162	-4.06577	6.22704e-05	0.000716967
							MEOX2	-0.13994	5.46793	-4.06439	6.26198e-05	0.000720585
							CPB2	-0.0602412	5.39971	-4.06379	6.27715e-05	0.000721925
							FBXW5	-0.0869857	6.18552	-4.06358	6.28247e-05	0.000722132
							FAM110C	-0.0945845	5.4672	-4.06151	6.33532e-05	0.000727332
							JAM3	-0.384653	8.15809	-4.0614	6.33837e-05	0.000727332
							MECOM	-0.350893	7.39345	-4.06159	6.33338e-05	0.000727332
							YDJC	0.133756	6.29956	4.05939	6.38994e-05	0.00073284
							SLC39A2	0.256003	5.67224	4.05909	6.39768e-05	0.000733316
							FXYD6	0.362417	7.24223	4.05712	6.44875e-05	0.000738723
							LOC440917	0.0885384	6.2382	4.057	6.45206e-05	0.000738723
							ATP6AP1L	-0.178981	6.22874	-4.0555	6.49115e-05	0.000742369
							KBTBD12	0.189317	5.51762	4.05563	6.48794e-05	0.000742369
							FOSL1	0.218188	6.0495	4.05264	6.56677e-05	0.000750598
							CHST7	-0.221967	7.22578	-4.05231	6.57548e-05	0.000751174
							PPP2R2D	-0.100486	6.67276	-4.05143	6.59883e-05	0.000753422
							AK3L2	-0.30877	7.05734	-4.04859	6.67479e-05	0.00076167
							C21ORF91	0.136824	6.17202	4.04797	6.69169e-05	0.000762748
							MBNL3	-0.0543149	5.6046	-4.04798	6.69132e-05	0.000762748
							ARHGEF15	-0.0836962	5.60896	-4.04715	6.71382e-05	0.000764846
							GPR64	0.34394	5.94441	4.04607	6.74299e-05	0.000767741
							ZNF250	0.227521	6.97739	4.04385	6.80372e-05	0.000774225
							PTRH2	0.167026	7.61414	4.04356	6.81163e-05	0.000774695
							ST5	0.136532	6.46201	4.04335	6.81727e-05	0.000774906
							SFRP4	-0.387514	6.88825	-4.04202	6.85397e-05	0.000778646
							TFRC	0.360262	10.4483	4.04171	6.86254e-05	0.000779187
							FJX1	0.34967	7.70687	4.04064	6.89236e-05	0.000781991
							TSPAN5	-0.332215	7.02661	-4.04055	6.89486e-05	0.000781991
							PACSIN2	0.234097	9.69337	4.03831	6.95722e-05	0.000788626
							CMTM5	0.0945212	5.42822	4.03669	7.00261e-05	0.000793332
							PODXL	0.216044	6.93052	4.03621	7.01624e-05	0.000794437
							CCNG1	-0.163549	6.64103	-4.03591	7.02485e-05	0.000794972
							DSC3	0.353007	6.11261	4.03476	7.05733e-05	0.000798207
							C6ORF108	0.162897	7.44347	4.03372	7.08701e-05	0.000801122
							GMDS	0.393832	9.80136	4.03238	7.1252e-05	0.000804995
							PPP1R9A	0.212365	6.06608	4.0298	7.19963e-05	0.000812955
							CCNE2	0.18849	6.09444	4.02897	7.22355e-05	0.000815206
							MBLAC1	0.107144	5.66841	4.02704	7.27973e-05	0.000821094
							TRPV4	0.130997	5.64432	4.02656	7.29386e-05	0.000822235
							SLC2A1	0.486744	9.22765	4.02625	7.30301e-05	0.000822813
							HYLS1	0.244185	7.48033	4.02298	7.39942e-05	0.000833218
							VPS39	-0.149481	6.75636	-4.02258	7.41129e-05	0.000834096
							TGFA	0.34163	6.4783	4.02234	7.41855e-05	0.000834455
							REEP3	-0.133345	5.87745	-4.02034	7.47836e-05	0.00084072
							BOLA1	0.20764	6.5101	4.01921	7.51239e-05	0.000843158
							CCM2	-0.112841	6.91317	-4.01923	7.51171e-05	0.000843158
							CLUL1	0.0980395	5.5807	4.01921	7.51235e-05	0.000843158
							LOC100132439	0.0743057	5.54957	4.01899	7.51886e-05	0.000843421
							PRIM2	0.084438	5.91655	4.01757	7.56194e-05	0.00084779
							PTTG3P	0.379051	8.69957	4.01738	7.5676e-05	0.000847961
							LOC647264	0.0750996	5.50017	4.01668	7.58881e-05	0.000849872
							HSPB1	-0.394381	11.4198	-4.01632	7.59978e-05	0.000850635
							RASAL2	0.129397	6.00468	4.01594	7.61149e-05	0.000851016
							TUBA3E	-0.134522	5.71462	-4.01605	7.60802e-05	0.000851016
							TMEM127	-0.16131	6.80009	-4.01442	7.65779e-05	0.000855726
							CDKN1A	-0.201746	7.52992	-4.01366	7.68125e-05	0.00085788
							HNRNPUL1	0.189907	9.66777	4.01322	7.69484e-05	0.000858928
							C7ORF40	0.240857	7.57856	4.01268	7.71166e-05	0.000860337
							C11ORF82	0.283793	6.98297	4.01237	7.72114e-05	0.000860927
							NDFIP1	-0.172774	6.78689	-4.01068	7.77365e-05	0.00086631
							OMD	-0.320318	6.21635	-4.00944	7.81219e-05	0.000869111
							PRKAG1	-0.206212	6.88066	-4.00949	7.81066e-05	0.000869111
							PRODH	-0.45191	6.38078	-4.00964	7.80605e-05	0.000869111
							TRAPPC9	0.226886	7.23828	4.00933	7.81577e-05	0.000869111
							OPLAH	0.291607	7.03894	4.00892	7.82864e-05	0.00087007
							FAM43A	-0.298765	7.34117	-4.0087	7.83555e-05	0.000870367
							C19ORF51	-0.104066	5.47906	-4.00782	7.86296e-05	0.000872938
							ZNF436	-0.114104	5.98671	-4.00684	7.89388e-05	0.000875895
							BEND3	0.0831701	5.739	4.00564	7.93195e-05	0.000879209
							C6ORF129	0.270618	8.95827	4.00549	7.93662e-05	0.000879209
							RCOR2	0.425188	6.99693	4.0056	7.93311e-05	0.000879209
							EXOSC4	0.30134	8.06947	4.00442	7.97066e-05	0.000882503
							C12ORF10	-0.18986	8.84339	-4.00402	7.98358e-05	0.000883456
							TRIT1	0.215811	7.92062	4.00294	8.01802e-05	0.000886787
							ECE2	0.16469	6.52135	4.00264	8.0276e-05	0.000887368
							DNASE1	-0.173266	5.85658	-4.00204	8.04707e-05	0.000888562
							GNA15	0.337461	7.88896	4.00212	8.04441e-05	0.000888562
							C1ORF107	0.112916	5.9717	4.0018	8.05469e-05	0.000888924
							ABCA1	-0.266587	9.39188	-3.99975	8.12102e-05	0.000895551
							FLNC	-0.393871	6.82837	-3.99967	8.12348e-05	0.000895551
							CSTF2T	-0.166106	6.2266	-3.9993	8.1355e-05	0.000896393
							ZNF671	-0.234421	6.39726	-3.99897	8.14632e-05	0.000897102
							ARSG	-0.145565	6.04413	-3.99855	8.15998e-05	0.000898124
							C8ORFK29	0.104211	5.45969	3.99649	8.22735e-05	0.000904443
							GLMN	0.105905	6.44808	3.99657	8.2246e-05	0.000904443
							LOC653080	-0.171523	6.19709	-3.99634	8.23226e-05	0.000904443
							MUDENG	-0.165108	7.13378	-3.99626	8.23506e-05	0.000904443
							HIF1A	-0.225169	6.67519	-3.99603	8.24242e-05	0.000904767
							ARSE	0.112372	5.44211	3.99319	8.3364e-05	0.000913125
							CSPG4	0.39768	6.70366	3.99327	8.33392e-05	0.000913125
							FAM168B	0.177103	7.16334	3.99339	8.32997e-05	0.000913125
							IFRD1	0.153347	6.31574	3.99357	8.32393e-05	0.000913125
							FAM101A	0.184761	5.70544	3.99223	8.36832e-05	0.000916132
							UQCC	-0.144857	6.76095	-3.99158	8.39034e-05	0.000918052
							LASS4	-0.310449	6.4156	-3.98904	8.47568e-05	0.000926895
							UBQLN4	0.312043	10.0655	3.98863	8.48948e-05	0.000927908
							CEP152	0.117488	5.97544	3.98823	8.50318e-05	0.00092891
							C10ORF90	0.21358	5.50456	3.988	8.51079e-05	0.000929246
							ATF4	0.174255	8.50771	3.98785	8.51581e-05	0.000929298
							CD59	0.227397	6.7939	3.98752	8.52728e-05	0.000930055
							SP140L	-0.093532	5.69564	-3.98689	8.54847e-05	0.000931869
							SPEG	0.107369	5.72953	3.98642	8.56454e-05	0.000933125
							GSTZ1	-0.0965043	5.89494	-3.9862	8.57206e-05	0.000933447
							SNAP23	-0.195723	6.76561	-3.98571	8.58889e-05	0.000934784
							GPR180	0.245904	7.5338	3.98463	8.62588e-05	0.000938311
							ANKRD11	0.126065	7.16549	3.98405	8.64592e-05	0.000939991
							YAF2	0.0939777	6.26702	3.98144	8.73604e-05	0.000949286
							ZNF329	-0.224114	7.60382	-3.98091	8.75477e-05	0.000950817
							SCARB2	-0.222648	10.9573	-3.97974	8.79544e-05	0.000954727
							AKT1	-0.183932	8.57982	-3.97829	8.84635e-05	0.000959384
							THOC4	0.24647	7.55943	3.97825	8.84771e-05	0.000959384
							DNASE2B	-0.0892523	5.4772	-3.97784	8.86215e-05	0.000960441
							SSRP1	0.209332	6.80179	3.97742	8.87691e-05	0.000961532
							NOP58	0.255936	8.4961	3.97683	8.89809e-05	0.000963317
							EPHX1	-0.328029	7.83591	-3.97628	8.91739e-05	0.000964897
							SEPHS1	0.277831	8.37713	3.97319	9.02774e-05	0.000975291
							SLC22A5	-0.229737	6.63539	-3.9732	9.02728e-05	0.000975291
							VAMP5	-0.355334	9.38794	-3.97326	9.02513e-05	0.000975291
							RYR1	0.301448	6.17409	3.9725	9.05246e-05	0.000977447
							DMD	0.0841092	5.76694	3.97236	9.05758e-05	0.000977484
							C2ORF34	0.189654	6.60473	3.97092	9.10929e-05	0.000982547
							GOLPH3	0.240964	9.1347	3.96988	9.14703e-05	0.000986098
							GGT4P	-0.209348	5.84338	-3.96931	9.16805e-05	0.000987343
							KCNE4	-0.127632	5.44548	-3.96917	9.17304e-05	0.000987343
							PLCH1	0.279648	6.25871	3.96929	9.16874e-05	0.000987343
							PIPOX	-0.112077	5.43786	-3.96692	9.25535e-05	0.000995679
							TGIF2	0.27829	7.35856	3.96623	9.28086e-05	0.000997899
							RCBTB2	-0.149755	6.4123	-3.96513	9.32117e-05	0.00100171
							CD24L4	0.548139	11.4622	3.96407	9.3605e-05	0.00100531
							DPT	-0.44645	7.24419	-3.96396	9.3645e-05	0.00100531
							MT1A	0.362605	11.6955	3.9638	9.37064e-05	0.00100544
							C9ORF169	-0.241978	5.82806	-3.96222	9.42954e-05	0.00101123
							KLF5	0.157747	5.53749	3.96195	9.43959e-05	0.00101178
							HOXC4	-0.139329	6.18453	-3.96137	9.46124e-05	0.00101357
							PCBP2	-0.179669	11.2476	-3.96088	9.47976e-05	0.00101502
							SNRPD3	0.190533	6.92547	3.9581	9.58468e-05	0.00102572
							TLX1	0.180201	5.61124	3.95541	9.68736e-05	0.00103617
							SGMS1	-0.110862	5.82583	-3.95517	9.69661e-05	0.00103662
							THOC1	0.20997	8.10296	3.955	9.70313e-05	0.00103677
							COL14A1	-0.301903	6.36694	-3.95448	9.72311e-05	0.00103837
							FLRT2	-0.230763	6.06355	-3.9535	9.76092e-05	0.00104186
							UGT2B17	-0.129682	5.43402	-3.95248	9.80064e-05	0.00104555
							GALE	-0.11405	6.17117	-3.95135	9.84431e-05	0.00104967
							SHC2	-0.0776149	5.60157	-3.95119	9.85053e-05	0.00104978
							GLT8D1	-0.0791008	5.96681	-3.95071	9.86949e-05	0.00105126
							PRG2	0.234793	6.0086	3.95036	9.88323e-05	0.00105217
							SORL1	-0.275112	6.88624	-3.94959	9.91337e-05	0.00105483
							GGNBP2	0.149383	8.75489	3.94928	9.92528e-05	0.00105555
							WDSUB1	0.228091	7.86155	3.94906	9.93387e-05	0.00105592
							JRKL	0.136965	5.89244	3.94771	9.98729e-05	0.00106044
							RCN2	0.163585	7.3232	3.94771	9.98717e-05	0.00106044
							ST6GALNAC5	0.287809	6.15685	3.94759	9.99192e-05	0.00106044
							F13A1	-0.531466	7.11936	-3.94611	0.000100505	0.0010661
							CANX	-0.224851	8.10653	-3.94541	0.000100783	0.0010685
							C8ORF82	0.266365	7.6588	3.94426	0.000101245	0.00107284
							SLC13A5	0.164508	5.47882	3.94219	0.000102074	0.00108107
							WDR67	0.21206	7.16037	3.94077	0.000102649	0.00108659
							PARP11	-0.152104	5.99928	-3.94019	0.000102885	0.00108853
							TSC22D1	-0.267707	7.69538	-3.93765	0.000103921	0.00109892
							RIF1	0.145766	6.3374	3.93599	0.000104602	0.00110555
							EBF1	-0.325766	6.97209	-3.93359	0.000105601	0.00111518
							SLIT2	-0.287057	7.07435	-3.93347	0.000105648	0.00111518
							TDRD5	0.242407	6.09098	3.9334	0.000105676	0.00111518
							GJB1	-0.182124	5.61116	-3.93239	0.000106101	0.00111909
							HSPB2	0.346186	6.7227	3.93197	0.000106276	0.00112035
							PAX9	-0.173681	5.67927	-3.9316	0.00010643	0.00112036
							TNFSF12-TNFSF13	-0.0785278	6.02321	-3.93163	0.000106419	0.00112036
							ZNF296	-0.330026	7.45174	-3.93158	0.000106441	0.00112036
							ZNF323	-0.243137	6.57267	-3.92987	0.000107158	0.00112733
							CHIC2	0.208593	8.73447	3.92949	0.00010732	0.0011284
							OBFC2A	-0.247917	8.10972	-3.92937	0.000107369	0.0011284
							COL5A1	-0.519943	9.90503	-3.92881	0.000107606	0.00113018
							GEMIN4	0.233194	8.5413	3.92871	0.000107649	0.00113018
							LOC647481	0.125718	5.80725	3.92811	0.000107903	0.00113227
							BNIP3L	-0.209877	7.00342	-3.92788	0.000108003	0.00113256
							LRRC14B	0.0675833	5.4049	3.92779	0.000108042	0.00113256
							RPL30	0.283125	12.9158	3.92682	0.000108452	0.00113628
							MMAA	-0.108875	5.84912	-3.92628	0.000108686	0.00113814
							ADORA3	-0.249713	6.8654	-3.92601	0.000108802	0.00113877
							COPS3	0.17548	9.82268	3.92588	0.000108857	0.00113877
							SEC23IP	-0.174791	7.60306	-3.92561	0.000108972	0.00113939
							GRHL1	0.133728	5.78359	3.92455	0.000109425	0.00114355
							STK32B	-0.264989	5.97612	-3.92431	0.00010953	0.00114392
							TNK2	0.101467	6.65045	3.92421	0.000109572	0.00114392
							DEPDC1B	0.160432	5.9455	3.92399	0.000109671	0.00114437
							FAM113B	-0.382358	8.13927	-3.92364	0.000109819	0.00114475
							KARS	0.182727	8.42819	3.92365	0.000109815	0.00114475
							CHST12	-0.197883	7.18848	-3.92292	0.00011013	0.0011474
							C17ORF66	-0.0617386	5.43714	-3.92272	0.000110218	0.00114774
							FLJ45831	0.157234	5.54995	3.92252	0.000110307	0.00114807
							COMMD10	-0.245339	7.54076	-3.92211	0.000110481	0.00114931
							FAM57A	0.283833	7.95018	3.92132	0.000110828	0.00115233
							C6ORF26	0.173484	6.02688	3.92106	0.000110941	0.00115235
							MTPAP	0.255207	8.44534	3.92106	0.000110942	0.00115235
							MXRA8	-0.292173	6.28749	-3.92092	0.000111003	0.00115239
							PLEKHH1	-0.248307	6.11562	-3.92074	0.000111078	0.00115259
							MTMR2	0.12734	6.14503	3.91867	0.000111987	0.00116143
							AHNAK	-0.203473	7.63236	-3.91825	0.000112173	0.00116235
							CPA4	-0.567741	6.79207	-3.91821	0.000112189	0.00116235
							C10ORF2	0.197251	6.49105	3.91779	0.000112377	0.00116371
							FMO5	-0.324457	5.85554	-3.91744	0.000112529	0.00116469
							EEPD1	-0.13173	6.02024	-3.91717	0.000112651	0.00116537
							C11ORF90	0.0615186	5.43841	3.9154	0.000113434	0.00117204
							RAB26	-0.337305	6.41525	-3.91532	0.000113471	0.00117204
							RAP2A	0.26599	8.66903	3.9152	0.000113525	0.00117204
							RGN	0.0806442	5.60614	3.91543	0.000113425	0.00117204
							ZMAT1	-0.0486386	5.42088	-3.9148	0.000113705	0.00117331
							PISD	-0.189471	7.23664	-3.91356	0.000114261	0.00117811
							PLA2G15	-0.190821	7.09337	-3.9135	0.000114285	0.00117811
							GAL	0.595899	7.22507	3.91257	0.000114704	0.00118183
							SEMA6C	0.175842	5.85494	3.91241	0.000114778	0.001182
							ORAI1	0.2105	6.94687	3.91193	0.000114992	0.0011836
							GLS	0.3085	7.50655	3.91136	0.00011525	0.00118566
							SNAP47	0.187305	7.20075	3.91072	0.000115541	0.00118806
							PRSS27	0.291682	6.40802	3.91047	0.000115654	0.00118863
							IL1R1	-0.156912	5.98055	-3.91026	0.000115751	0.00118903
							ADAP2	-0.290382	8.36703	-3.91006	0.000115838	0.00118933
							ENHO	0.208931	5.68746	3.90853	0.000116536	0.00119589
							HERC4	-0.109405	6.4619	-3.90798	0.000116788	0.00119788
							KIAA1383	0.129812	6.067	3.90652	0.00011746	0.00120357
[truncated: 1,197 more rows]

## Sheet: S4_Differential GEX ontologies
Table-S4. Ontology enrichment results for differentially expressed genes from Table-S3
Dataset	Geneset	Method	Ontology	GO ID	FDR (≤0.05)	COUNT	Used in REVIGO	REVIGO cluster	NES (GSEA)	Network representation (Metacore)	Network objects from data
TCGA_TNBC	Enriched in SOX10hi	Metacore	muscle cell development	GO:0055001	5.06419e-07	1	1	1| epithelial stem cell commitment		0.0864198	MEGF10, Smooth muscle myosin, Galpha(q)-specific peptide GPCRs, MEF2, MLCK, MRLC, Smoothened, SMAD6, Galpha(i)-specific peptide GPCRs, Calcipressin 1, DNER, Actin muscle, MEF2A, Tropomyosin, Tcf(Lef), Tropomodulin-2, KIAA1161, MYOZ1, ACTA1, F-Actin, Actin
TCGA_TNBC	Enriched in SOX10hi	Metacore	striated muscle cell development	GO:0055002	2.1096e-06	1	1	1| epithelial stem cell commitment		0.0859729	Smooth muscle myosin, Galpha(q)-specific peptide GPCRs, MEF2, MLCK, MRLC, Smoothened, Galpha(i)-specific peptide GPCRs, Calcipressin 1, DNER, Actin muscle, MEF2A, Tropomyosin, Tcf(Lef), Tropomodulin-2, KIAA1161, MYOZ1, ACTA1, F-Actin, Actin
TCGA_TNBC	Enriched in SOX10hi	Metacore	cell fate commitment	GO:0045165	2.97227e-06	1	1	1| epithelial stem cell commitment		0.0703364	ELF5, SOX6, AP-2C, MITF, FOXC1/2, FOXC2, DLX2, RAR, EPAS1, EHZF, Oct-3/4, MEF2, E2A/HLF fusion protein, Jagged2, MRLC, Smoothened, AP-2, Tcf(Lef), SFRP1, TrkC, FGFR2, SOX8, TBX19
TCGA_TNBC	Enriched in SOX10hi	Metacore	cellular component morphogenesis	GO:0032989	7.58136e-06	1	1	1| epithelial stem cell commitment		0.0395137	FLJ22167, SOX6, Ephrin-B receptors, Galpha(q)-specific amine GPCRs, Galpha(i)-specific amine GPCRs, c-MPL, Vax2, Smooth muscle myosin, Semaphorin 6C, Ephrin-B receptor 3, TSLC1, Galpha(i)-specific nucleotide-like GPCRs, CDEP, Prolargin, DLX5, Galpha(q)-specific peptide GPCRs, LRFN4, Kalirin, GFRalpha3, Neurocan, MEF2, IGF-1 receptor, PTPR-zeta, MLCK, C1orf130, UGT8, TEKT3, MRLC, Tissue kallikrein…
TCGA_TNBC	Enriched in SOX10hi	Metacore	cell development	GO:0048468	1e-07	1	1	1| epithelial stem cell commitment		0.0422093	GDF5, Lefty-2, Tubby, Ropporin, SOX6, Ephrin-B receptors, Cardiotrophin-1, Galpha(q)-specific amine GPCRs, SOX4, Galpha(i)-specific amine GPCRs, MEGF10, c-MPL, Vax2, Smooth muscle myosin, AP-2C, Semaphorin 6C, Ephrin-B receptor 3, BC027072, MICAL-L1, G-protein alpha-i family, FOXC1/2, FOXC2, Galpha(i)-specific nucleotide-like GPCRs, CHST3, SIX3, CDEP, Prolargin, Myosin I, DCAMKL2, RAR, NRTN, ID4,…
TCGA_TNBC	Enriched in SOX10hi	Metacore	cell differentiation	GO:0030154	1e-07	1	1	1| epithelial stem cell commitment		0.0319693	GDF5, Collagen IX, ELF5, SMYD1, Lefty-2, Tubby, FLJ22167, CalDAG-GEFII, Ropporin, SOX6, Histone H2, Ephrin-B receptors, Cardiotrophin-1, Galpha(q)-specific amine GPCRs, NFIX, SOX4, Histone H2A, Galpha(i)-specific amine GPCRs, COL9A1, MEGF10, c-MPL, Vax2, Smooth muscle myosin, HLF, AP-2C, CKLFSF7, MDFI, Semaphorin 6C, MITF, MTL5, Ephrin-B receptor 3, BC027072, MICAL-L1, ITGA6, G-protein alpha-i fa…
METABRIC_TNBC	Enriched in SOX10hi	Metacore	epithelial cell differentiation	GO:0030855	1e-07	1	1	1| epithelial stem cell commitment		0.0338983	ELF5, Frizzled, Galpha(q)-specific amine GPCRs, Galpha(i)-specific peptide GPCRs, LBP9, Keratin 14, AP-2C, S100, Cingulin, TYSY, FOXC1/2, Actin muscle, NFIB, AP-2, HEY2, CD133, Keratin 6B, Keratin 16, LGN, DLX5, Cathepsin V, Galpha(q)-specific peptide GPCRs, SOX8, F-Actin, NF-I, Actin
METABRIC_TNBC	Enriched in SOX10hi	Metacore	ferrous iron transport	GO:0015684	7.4186e-07	1	1	10| ribonucleoprotein complex assembly		0.5	Holotransferrin, Mn(III)-Apotransferrin, Apotransferrin, Transferrin, Beta-2 transferrin
METABRIC_TNBC	Enriched in SOX10hi	GSEA	RIBONUCLEOPROTEIN COMPLEX LOCALIZATION	GO:0071166	0.0124744	1	1	10| ribonucleoprotein complex assembly	1.90155
METABRIC_TNBC	Enriched in SOX10hi	GSEA	CHROMOSOME LOCALIZATION	GO:0050000	0.0293827	1	1	10| ribonucleoprotein complex assembly	1.84365
METABRIC_TNBC	Enriched in SOX10hi	GSEA	PROTEIN SUMOYLATION	GO:0016925	0.0453124	1	1	10| ribonucleoprotein complex assembly	1.79073
METABRIC_TNBC	Enriched in SOX10hi	GSEA	MULTI ORGANISM LOCALIZATION	GO:1902579	0.0499123	1	1	10| ribonucleoprotein complex assembly	1.77769
METABRIC_TNBC	Enriched in SOX10hi	Metacore	ferrous iron import into cell	GO:0097460	1e-07	1	1	10| ribonucleoprotein complex assembly		0.833333	Holotransferrin, Mn(III)-Apotransferrin, Apotransferrin, Transferrin, Beta-2 transferrin
METABRIC_TNBC	Enriched in SOX10hi	Metacore	ferrous iron import	GO:0070627	1e-07	1	1	10| ribonucleoprotein complex assembly		0.714286	Holotransferrin, Mn(III)-Apotransferrin, Apotransferrin, Transferrin, Beta-2 transferrin
METABRIC_TNBC	Enriched in SOX10hi	Metacore	secretion	GO:0046903	7.55668e-07	1	1	11| DNA replication, cell cycle regulation		0.0299194	Matrilysin (MMP-7), Holotransferrin, Frizzled, Ephrin-B receptors, Galpha(q)-specific amine GPCRs, Galpha(i)-specific amine GPCRs, Kappa-casein, Galpha(i)-specific peptide GPCRs, S100, S100A13, Mn(III)-Apotransferrin, SERPINE2, CADPS, ACM3, CCKBR, SERPINA3 (ACT), VGF, Galanin, c-Myc, Galpha(q)-specific peptide GPCRs, Aquaporin 5, Apotransferrin, Transferrin, B7-H4, Beta-2 transferrin, CHRM
METABRIC_TNBC	Enriched in SOX10hi	Metacore	cellular response to iron ion	GO:0071281	3.8567e-06	1	1	11| DNA replication, cell cycle regulation		0.222222	Holotransferrin, AP-2, Mn(III)-Apotransferrin, Apotransferrin, Transferrin, Beta-2 transferrin
METABRIC_TNBC	Enriched in SOX10hi	Metacore	acid secretion	GO:0046717	6.56851e-06	1	1	11| DNA replication, cell cycle regulation		0.142857	Galpha(q)-specific amine GPCRs, Galpha(i)-specific amine GPCRs, Galpha(i)-specific peptide GPCRs, CCKBR, c-Myc, Galpha(q)-specific peptide GPCRs, CHRM
METABRIC_TNBC	Enriched in SOX10hi	GSEA	DNA REPLICATION	GO:0006260	0.000538771	1	1	11| DNA replication, cell cycle regulation	2.0613
METABRIC_TNBC	Enriched in SOX10hi	GSEA	DNA DEPENDENT DNA REPLICATION	GO:0006261	0.00258511	1	1	11| DNA replication, cell cycle regulation	1.9902
METABRIC_TNBC	Enriched in SOX10hi	GSEA	TRNA TRANSPORT	GO:0051031	0.00732785	1	1	11| DNA replication, cell cycle regulation	1.94037
METABRIC_TNBC	Enriched in SOX10hi	GSEA	DNA REPLICATION INITIATION	GO:0006270	0.0159105	1	1	11| DNA replication, cell cycle regulation	1.88812
METABRIC_TNBC	Enriched in SOX10hi	GSEA	NEGATIVE REGULATION OF CHROMOSOME SEGREGATION	GO:0051985	0.028689	1	1	11| DNA replication, cell cycle regulation	1.84349
METABRIC_TNBC	Enriched in SOX10hi	GSEA	RRNA METABOLIC PROCESS	GO:0016072	0.0324522	1	1	11| DNA replication, cell cycle regulation	1.82268
METABRIC_TNBC	Enriched in SOX10hi	GSEA	SPINDLE CHECKPOINT	GO:0031577	0.0431831	1	1	11| DNA replication, cell cycle regulation	1.80176
METABRIC_TNBC	Enriched in SOX10hi	GSEA	DNA BIOSYNTHETIC PROCESS	GO:0071897	0.0471373	1	1	11| DNA replication, cell cycle regulation	1.78592
TCGA_TNBC	Enriched in SOX10hi	Metacore	detection of external stimulus	GO:0009581	1.14282e-06	1	1	12| acute response to abiotic stimuli (eg. Iron)		0.0900474	Tubby, GRM6, Ephrin-B receptors, Galpha(q)-specific amine GPCRs, RGR, BC027072, Adenosine A1 receptor, Galpha(i)-specific nucleotide-like GPCRs, SERPINE2, Galpha(q)-specific peptide GPCRs, PDE, PHRET1, Galpha(i)-specific peptide GPCRs, Ephrin-B receptor 1, G-protein gamma, N28178, Galpha(i)-specific metabotropic glutamate GPCRs, R9AP, Galpha(t)-specific GPCRs
TCGA_TNBC	Enriched in SOX10hi	Metacore	detection of abiotic stimulus	GO:0009582	1.34916e-06	1	1	12| acute response to abiotic stimuli (eg. Iron)		0.088785	Tubby, GRM6, Ephrin-B receptors, Galpha(q)-specific amine GPCRs, RGR, BC027072, Adenosine A1 receptor, Galpha(i)-specific nucleotide-like GPCRs, SERPINE2, Galpha(q)-specific peptide GPCRs, PDE, PHRET1, Galpha(i)-specific peptide GPCRs, Ephrin-B receptor 1, G-protein gamma, N28178, Galpha(i)-specific metabotropic glutamate GPCRs, R9AP, Galpha(t)-specific GPCRs
METABRIC_TNBC	Enriched in SOX10hi	Metacore	response to hormone	GO:0009725	1.58357e-06	1	1	12| acute response to abiotic stimuli (eg. Iron)		0.0232717	Holotransferrin, ATP6V1B, Frizzled, Galpha(q)-specific amine GPCRs, Galpha(i)-specific amine GPCRs, G-protein gamma 4, Galpha(i)-specific peptide GPCRs, TOP2 alpha, S100, TYSY, FOXC1/2, ATP6V1B1, Actin muscle, Mn(III)-Apotransferrin, TOP2, BAIAP2L2, SFRP1, Desmoglein 2, MGP, G-protein gamma, TRAP25, CCKBR, SERPINA3 (ACT), VGF, Galanin, c-Myc, GABA-A receptor, Cathepsin V, Galpha(q)-specific pepti…
METABRIC_TNBC	Enriched in SOX10hi	Metacore	response to abiotic stimulus	GO:0009628	3.89466e-06	1	1	12| acute response to abiotic stimuli (eg. Iron)		0.0208804	PHRET1, Matrilysin (MMP-7), COPS3, OSR1, Holotransferrin, Alpha crystallin B, Aurora-B, Frizzled, Ephrin-B receptors, Galpha(q)-specific amine GPCRs, Galpha(i)-specific amine GPCRs, Galpha(i)-specific peptide GPCRs, Keratin 14, S100, Ephrin-B receptor 1, Tissue factor, Actin muscle, IP3 receptor, S100A13, AP-2, Mn(III)-Apotransferrin, Nestin, SERPINE2, NOL3, SFRP1, MGP, G-protein gamma, CBS, VGF,…
METABRIC_TNBC	Enriched in SOX10hi	Metacore	response to endogenous stimulus	GO:0009719	6.56851e-06	1	1	12| acute response to abiotic stimuli (eg. Iron)		0.0183257	Holotransferrin, IP3R3, ATP6V1B, Frizzled, Galpha(q)-specific amine GPCRs, Galpha(i)-specific amine GPCRs, G-protein gamma 4, Galpha(i)-specific peptide GPCRs, TOP2 alpha, S100, Cingulin, Tissue factor, TYSY, FOXC1/2, ATP6V1B1, Actin muscle, IP3 receptor, Mn(III)-Apotransferrin, CTIP1, TOP2, RGMa, BAIAP2L2, SFRP1, Desmoglein 2, MGP, G-protein gamma, TRAP25, CCKBR, CBS, SERPINA3 (ACT), VGF, Galani…
METABRIC_TNBC	Enriched in SOX10hi	Metacore	response to inorganic substance	GO:0010035	7.19643e-06	1	1	12| acute response to abiotic stimuli (eg. Iron)		0.0266809	Holotransferrin, IP3R3, Alpha crystallin B, Galpha(i)-specific amine GPCRs, Galpha(i)-specific peptide GPCRs, Metallothionein-I, Keratin 14, S100, Tissue factor, Actin muscle, IP3 receptor, S100A13, AP-2, Mn(III)-Apotransferrin, C20orf111, Metallothionein-IG, MGP, c-Myc, NGAL, Galpha(q)-specific peptide GPCRs, Apotransferrin, F-Actin, Actin, Transferrin, Beta-2 transferrin
METABRIC_TNBC	Enriched in SOX10hi	GSEA	CELLULAR RESPONSE TO ZINC ION	GO:0071294	0.0291541	1	1	12| acute response to abiotic stimuli (eg. Iron)	1.8373
METABRIC_TNBC	Enriched in SOX10hi	Metacore	acute inflammatory response	GO:0002526	1e-07	1	1	12| acute response to abiotic stimuli (eg. Iron)		0.0985915	Tissue kallikreins, Holotransferrin, Ephrin-B receptors, Galpha(i)-specific amine GPCRs, Galpha(i)-specific peptide GPCRs, S100, Tissue factor, Mn(III)-Apotransferrin, SERPINA3 (ACT), Galpha(q)-specific peptide GPCRs, Apotransferrin, Kallikrein 3 (PSA), Transferrin, Beta-2 transferrin
METABRIC_TNBC	Enriched in SOX10hi	Metacore	regulation of JNK cascade	GO:0046328	3.78142e-06	1	1	13| ERK/JNK signaling		0.0555556	Holotransferrin, VANGL2, Frizzled, Ephrin-B receptors, Galpha(i)-specific peptide GPCRs, Ephrin-B receptor 1, Mn(III)-Apotransferrin, SFRP1, CBS, Galpha(q)-specific peptide GPCRs, Apotransferrin, Transferrin, Beta-2 transferrin
METABRIC_TNBC	Enriched in SOX10hi	Metacore	ERK1 and ERK2 cascade	GO:0070371	1e-07	1	1	13| ERK/JNK signaling		0.160714	Holotransferrin, Galpha(q)-specific amine GPCRs, Galpha(i)-specific peptide GPCRs, Mn(III)-Apotransferrin, CCKBR, Galpha(q)-specific peptide GPCRs, Apotransferrin, Transferrin, Beta-2 transferrin
METABRIC_TNBC	Enriched in SOX10hi	Metacore	positive regulation of gene expression	GO:0010628	2.87053e-07	1	1	14| transcriptional & epigenetic regulation		0.020363	ELF5, Holotransferrin, SOX10, DEK, Frizzled, NFIX, Galpha(i)-specific amine GPCRs, Galpha(i)-specific peptide GPCRs, TOP2 alpha, AP-2C, ZNF462, FOXC1/2, Actin muscle, NFIB, AP-2, Mn(III)-Apotransferrin, CTIP1, HEY2, TOP2, RGMa, SFRP1, DLX2, TRAP25, Galanin, c-Myc, ACTG2, ODD1, NGAL, En1, DLX5, Galpha(q)-specific peptide GPCRs, FOXC1, SLM-2, LMO4, SOX8, POLR2G, CITED4, Rad21, Apotransferrin, F-Act…
METABRIC_TNBC	Enriched in SOX10hi	Metacore	metal ion homeostasis	GO:0055065	7.4186e-07	1	1	14| transcriptional & epigenetic regulation		0.0322581	Calretinin, Holotransferrin, IP3R3, ATP6V1B, Frizzled, Galpha(q)-specific amine GPCRs, Galpha(i)-specific amine GPCRs, Galpha(i)-specific peptide GPCRs, Metallothionein-I, S100, ATP6V1B1, IP3 receptor, AP-2, Mn(III)-Apotransferrin, NOL3, G-protein gamma, CCKBR, c-Myc, NGAL, Galpha(q)-specific peptide GPCRs, Apotransferrin, Transferrin, CRP3 (MLP), Beta-2 transferrin
METABRIC_TNBC	Enriched in SOX10hi	Metacore	positive regulation of cell proliferation	GO:0008284	1.61047e-06	1	1	14| transcriptional & epigenetic regulation		0.0242608	Tissue kallikreins, Kallikrein 1, Holotransferrin, SOX10, Frizzled, Galpha(q)-specific amine GPCRs, Galpha(i)-specific amine GPCRs, Galpha(i)-specific peptide GPCRs, S100, Tissue factor, MFGE8, S100A13, AP-2, Mn(III)-Apotransferrin, Nestin, HEY2, PRC1, SHC4, SFRP1, G-protein gamma, CDC20, CCKBR, c-Myc, ODD1, DLX5, Galpha(q)-specific peptide GPCRs, SOX8, Apotransferrin, Transferrin, B7-H4, Beta-2 …
METABRIC_TNBC	Enriched in SOX10hi	Metacore	positive regulation of transcription, DNA-templated	GO:0045893	1.71968e-06	1	1	14| transcriptional & epigenetic regulation		0.0213603	ELF5, Holotransferrin, SOX10, Frizzled, NFIX, Galpha(i)-specific amine GPCRs, Galpha(i)-specific peptide GPCRs, TOP2 alpha, AP-2C, ZNF462, FOXC1/2, NFIB, AP-2, Mn(III)-Apotransferrin, CTIP1, HEY2, TOP2, RGMa, SFRP1, DLX2, TRAP25, Galanin, c-Myc, ODD1, En1, DLX5, Galpha(q)-specific peptide GPCRs, FOXC1, LMO4, SOX8, CITED4, Rad21, Apotransferrin, NF-I, ATAD2, Transferrin, CRP3 (MLP), Beta-2 transfe…
TCGA_TNBC	Enriched in SOX10hi	Metacore	positive regulation of cellular process	GO:0048522	4.67253e-06	1	1	14| transcriptional & epigenetic regulation		0.0261459	GDF5, ZNF378, ELF5, SMYD1, Lefty-2, SCUBE3, Tubby, RAD51B, MSE55, CalDAG-GEFII, SOX6, Histone H2, TSPYL5, Ephrin-B receptors, Cardiotrophin-1, Galpha(q)-specific amine GPCRs, NFIX, SOX4, Histone H2A, Galpha(i)-specific amine GPCRs, DAT1, c-MPL, RNF222, HLF, AP-2C, KCNMB1, C1orf88, MDFI, Semaphorin 6C, MITF, Ephrin-B receptor 3, ITGA6, Adenosine A1 receptor, G-protein alpha-i family, FOXC1/2, TSLC…
METABRIC_TNBC	Enriched in SOX10hi	GSEA	POSITIVE REGULATION OF GENE EXPRESSION EPIGENETIC	GO:0045815	0.010019	2	1	14| transcriptional & epigenetic regulation	1.92299
METABRIC_TNBC	Enriched in SOX10hi	GSEA	NEGATIVE REGULATION OF CELLULAR PROTEIN CATABOLIC PROCESS	GO:1903363	0.0312726	1	1	14| transcriptional & epigenetic regulation	1.83091
METABRIC_TNBC	Enriched in SOX10hi	Metacore	positive regulation of neural precursor cell proliferation	GO:2000179	1e-07	1	1	14| transcriptional & epigenetic regulation		0.151899	Holotransferrin, SOX10, Frizzled, Galpha(i)-specific amine GPCRs, Galpha(i)-specific peptide GPCRs, Mn(III)-Apotransferrin, Nestin, G-protein gamma, Galpha(q)-specific peptide GPCRs, Apotransferrin, Transferrin, Beta-2 transferrin
TCGA_TNBC	Enriched in SOX10hi	Metacore	regulation of tube size	GO:0035150	1e-07	1	1	14| transcriptional & epigenetic regulation		0.090566	Galpha(q)-specific amine GPCRs, Galpha(i)-specific amine GPCRs, KCNMB1, NPY1R, Adenosine A1 receptor, FOXC1/2, RGS2, FOXC2, Galpha(i)-specific nucleotide-like GPCRs, Galpha(q)-specific peptide GPCRs, FOXC1, PDE, CHRM, Tissue kallikreins, Kallikrein 1, SMAD6, Galpha(i)-specific peptide GPCRs, Alpha-2B adrenergic receptor, Actin muscle, ACM1, ACM3, CBS, F-Actin, Actin
TCGA_TNBC	Enriched in SOX10hi	Metacore	positive regulation of biological process	GO:0048518	1e-07	1	1	14| transcriptional & epigenetic regulation		0.0269321	GDF5, ZNF378, ELF5, SMYD1, Lefty-2, SCUBE3, Tubby, RAD51B, GRM6, MSE55, CalDAG-GEFII, SOX6, Histone H2, TSPYL5, Ephrin-B receptors, Cardiotrophin-1, Galpha(q)-specific amine GPCRs, NFIX, SOX4, Histone H2A, Galpha(i)-specific amine GPCRs, DAT1, c-MPL, S100A1, RNF222, HLF, AP-2C, KCNMB1, C1orf88, MDFI, Semaphorin 6C, MITF, Ephrin-B receptor 3, NPY1R, ITGA6, Adenosine A1 receptor, G-protein alpha-i …
TCGA_TNBC	Enriched in SOX10hi	Metacore	adenylate cyclase-inhibiting G-protein coupled receptor signaling pathway	GO:0007193	1e-07	1	1	14| transcriptional & epigenetic regulation		0.151515	GRM6, G-protein alpha-z, Galpha(q)-specific amine GPCRs, Galpha(i)-specific amine GPCRs, NPY1R, Adenosine A1 receptor, G-protein alpha-i family, Galpha(i)-specific nucleotide-like GPCRs, Galpha(q)-specific peptide GPCRs, CHRM, Kappa-type opioid receptor, Galpha(i)-specific peptide GPCRs, ACM1, ACM3, Galpha(i)-specific metabotropic glutamate GPCRs
TCGA_TNBC	Enriched in SOX10hi	Metacore	regulation of anatomical structure size	GO:0090066	1e-07	1	1	14| transcriptional & epigenetic regulation		0.0551724	MSE55, Galpha(q)-specific amine GPCRs, Galpha(i)-specific amine GPCRs, KCNMB1, Semaphorin 6C, NPY1R, Adenosine A1 receptor, FOXC1/2, RGS2, FOXC2, Galpha(i)-specific nucleotide-like GPCRs, Aquaporin 2, Myosin I, RAR, Galpha(q)-specific peptide GPCRs, FOXC1, Aquaporin 5, PDE, CHRM, Tissue kallikreins, Kallikrein 1, ANKRD15, SMAD6, Galpha(i)-specific peptide GPCRs, AQP6, Alpha-2B adrenergic receptor…
METABRIC_TNBC	Enriched in SOX10hi	Metacore	regulation of neural precursor cell proliferation	GO:2000177	1e-07	1	1	14| transcriptional & epigenetic regulation		0.0923077	Holotransferrin, SOX10, Frizzled, Galpha(i)-specific amine GPCRs, Galpha(i)-specific peptide GPCRs, Mn(III)-Apotransferrin, Nestin, G-protein gamma, Galpha(q)-specific peptide GPCRs, Apotransferrin, Transferrin, Beta-2 transferrin
TCGA_TNBC	Enriched in SOX10hi	Metacore	negative regulation of anion transport	GO:1903792	1e-07	1	1	14| transcriptional & epigenetic regulation		0.234043	Galpha(q)-specific amine GPCRs, Galpha(i)-specific amine GPCRs, Adenosine A1 receptor, Galpha(i)-specific nucleotide-like GPCRs, IRS-2, Galpha(q)-specific peptide GPCRs, PEPT1, NPY5R, Galpha(i)-specific peptide GPCRs, Galpha(i)-specific metabotropic glutamate GPCRs, GABA-A receptor
TCGA_TNBC	Enriched in SOX10hi	Metacore	connective tissue development	GO:0061448	1.73502e-07	2	1	2| epithelial morphogenesis		0.0808081	GDF5, Collagen IX, SOX6, COL9A1, FOXC1/2, Otoraplin, FOXC2, DGAT2, Collagen II, DLX2, RAR, ID4, MEF2, UMODL1, RARbeta, COL11A2, Actin muscle, CBS, ODD1, SOX8, ITGB8, F-Actin, NF-I, Actin
METABRIC_TNBC	Enriched in SOX10hi	Metacore	morphogenesis of an epithelium	GO:0002009	3.50862e-07	1	1	2| epithelial morphogenesis		0.0353303	Maspin, Tissue kallikreins, Ectodin, SOX10, VANGL2, Frizzled, Galpha(i)-specific peptide GPCRs, AP-2C, FOXC1/2, AP-2, RGMa, Keratin 6B, SFRP1, COBL, MGP, Keratin 16, c-Myc, ODD1, Cathepsin V, Galpha(q)-specific peptide GPCRs, LMO4, SOX8, RDH10
TCGA_TNBC	Enriched in SOX10hi	Metacore	anatomical structure development	GO:0048856	1e-07	1	1	2| epithelial morphogenesis		0.0307153	GDF5, Collagen IX, ELF5, SMYD1, Lefty-2, Ectodin, Tubby, RAD51B, FLJ22167, GRM6, Ropporin, SOX6, ProSAAS, Alpha crystallin B, Histone H2, TLE2, Ephrin-B receptors, Cardiotrophin-1, Galpha(q)-specific amine GPCRs, NFIX, SOX4, Histone H2A, Galpha(i)-specific amine GPCRs, COL9A1, MEGF10, EXTL1, c-MPL, FTHFSDC1, S100A1, Vax2, Smooth muscle myosin, HLF, AP-2C, CKLFSF7, MDFI, Semaphorin 6C, MITF, MTL5,…
TCGA_TNBC	Enriched in SOX10hi	Metacore	anatomical structure morphogenesis	GO:0009653	1e-07	1	1	2| epithelial morphogenesis		0.0401472	GDF5, Collagen IX, ELF5, Ectodin, Tubby, FLJ22167, SOX6, Alpha crystallin B, TLE2, Ephrin-B receptors, Galpha(q)-specific amine GPCRs, NFIX, SOX4, Galpha(i)-specific amine GPCRs, COL9A1, c-MPL, FTHFSDC1, Vax2, Smooth muscle myosin, AP-2C, MDFI, Semaphorin 6C, Ephrin-B receptor 3, NPY1R, ITGA6, FOXC1/2, TSLC1, Otoraplin, FOXC2, Galpha(i)-specific nucleotide-like GPCRs, MFGE8, SIX3, CRISPLD1, SERPI…
METABRIC_TNBC	Enriched in SOX10hi	Metacore	tissue development	GO:0009888	1e-07	1	1	2| epithelial morphogenesis		0.0243372	Maspin, ELF5, Tissue kallikreins, Ectodin, SOX10, VANGL2, Frizzled, Galpha(q)-specific amine GPCRs, Galpha(i)-specific peptide GPCRs, LBP9, PTPLA, Keratin 14, AP-2C, S100, Cingulin, TYSY, Alpha/epsilon-sarcoglycan, FOXC1/2, Otoraplin, Actin muscle, SERA, NFIB, AP-2, HEY2, SERPINE2, RGMa, CD133, Keratin 6B, SFRP1, Desmoglein 2, COBL, MGP, DLX2, Keratin 16, CBS, c-Myc, LGN, Kallikrein 5, ACTG2, ODD…
METABRIC_TNBC	Enriched in SOX10hi	Metacore	epithelium development	GO:0060429	1e-07	1	1	2| epithelial morphogenesis		0.0302178	Maspin, ELF5, Tissue kallikreins, Ectodin, SOX10, VANGL2, Frizzled, Galpha(q)-specific amine GPCRs, Galpha(i)-specific peptide GPCRs, LBP9, Keratin 14, AP-2C, S100, Cingulin, TYSY, FOXC1/2, Actin muscle, SERA, NFIB, AP-2, HEY2, SERPINE2, RGMa, CD133, Keratin 6B, SFRP1, COBL, MGP, Keratin 16, c-Myc, LGN, ODD1, En1, DLX5, Cathepsin V, Galpha(q)-specific peptide GPCRs, FOXC1, LMO4, SOX8, F-Actin, RD…
TCGA_TNBC	Enriched in SOX10hi	Metacore	muscle structure development	GO:0061061	1e-07	1	1	2| epithelial morphogenesis		0.0628415	SMYD1, SOX6, Alpha crystallin B, Cardiotrophin-1, MEGF10, Smooth muscle myosin, HLF, FOXC1/2, FOXC2, RAR, MELC, EPAS1, Galpha(q)-specific peptide GPCRs, Epsilon-sarcoglycan, FOXC1, MEF2, E2A/HLF fusion protein, RARbeta, MLCK, MRLC, Tissue kallikreins, Frizzled, Smoothened, Collagen XIX, SMAD6, Galpha(i)-specific peptide GPCRs, PTPLA, Alpha/epsilon-sarcoglycan, Calcipressin 1, DNER, Actin muscle, …
TCGA_TNBC	Enriched in SOX10hi	Metacore	head development	GO:0060322	1e-07	1	1	2| epithelial morphogenesis		0.0495382	Tubby, ProSAAS, Histone H2, Ephrin-B receptors, NFIX, Histone H2A, Galpha(i)-specific amine GPCRs, S100A1, Vax2, AP-2C, Ephrin-B receptor 3, G-protein alpha-i family, FOXC1/2, TSLC1, SIX3, CRISPLD1, SERPINE2, IRS-2, DLX2, DCAMKL2, RAR, ID4, FZD9, DLX5, Galpha(q)-specific peptide GPCRs, NDRG2, Epsilon-sarcoglycan, PADI2, FOXC1, MEF2, IGF-1 receptor, PTPR-zeta, RARbeta, CCDC14, Jagged2, OTX1, Frizz…
METABRIC_TNBC	Enriched in SOX10hi	Metacore	tissue morphogenesis	GO:0048729	1e-07	1	1	2| epithelial morphogenesis		0.0365408	Maspin, Tissue kallikreins, Ectodin, SOX10, VANGL2, Frizzled, Galpha(i)-specific peptide GPCRs, AP-2C, FOXC1/2, Actin muscle, AP-2, HEY2, RGMa, Keratin 6B, SFRP1, COBL, MGP, Keratin 16, c-Myc, ACTG2, ODD1, Cathepsin V, Galpha(q)-specific peptide GPCRs, FOXC1, LMO4, SOX8, Kallikrein 3 (PSA), F-Actin, RDH10, Actin
TCGA_TNBC	Enriched in SOX10hi	Metacore	muscle tissue development	GO:0060537	1e-07	1	1	2| epithelial morphogenesis		0.0707071	SMYD1, SOX6, MEGF10, Smooth muscle myosin, HLF, FOXC1/2, FOXC2, RAR, MELC, Galpha(q)-specific peptide GPCRs, Epsilon-sarcoglycan, FOXC1, MEF2, E2A/HLF fusion protein, RARbeta, MLCK, MRLC, Tissue kallikreins, Smoothened, Collagen XIX, Galpha(i)-specific peptide GPCRs, Alpha/epsilon-sarcoglycan, Calcipressin 1, DNER, Actin muscle, MEF2A, MYLK1, Tropomyosin, FGFR2, ODD1, KIAA1161, SOX8, ACTA1, F-Act…
TCGA_TNBC	Enriched in SOX10hi	Metacore	striated muscle tissue development	GO:0014706	1e-07	1	1	2| epithelial morphogenesis		0.0694737	SMYD1, SOX6, MEGF10, Smooth muscle myosin, HLF, FOXC1/2, FOXC2, RAR, MELC, Galpha(q)-specific peptide GPCRs, Epsilon-sarcoglycan, FOXC1, MEF2, E2A/HLF fusion protein, RARbeta, MLCK, MRLC, Tissue kallikreins, Smoothened, Collagen XIX, Galpha(i)-specific peptide GPCRs, Alpha/epsilon-sarcoglycan, Calcipressin 1, DNER, Actin muscle, MEF2A, Tropomyosin, FGFR2, KIAA1161, SOX8, ACTA1, F-Actin, Actin
METABRIC_TNBC	Enriched in SOX10hi	Metacore	anatomical structure formation involved in morphogenesis	GO:0048646	1e-07	1	1	2| epithelial morphogenesis		0.0255319	ELF5, Tissue kallikreins, VANGL2, Frizzled, Ephrin-B receptors, NFIX, Galpha(i)-specific amine GPCRs, Galpha(i)-specific peptide GPCRs, TOP2 alpha, AP-2C, S100, Ephrin-B receptor 1, Ephrin-B receptor 3, FOXC1/2, Actin muscle, MFGE8, NFIB, AP-2, HEY2, TOP2, RGMa, CD133, SFRP1, COBL, ODD1, DLX5, Galpha(q)-specific peptide GPCRs, FOXC1, LMO4, SOX8, IQCG, F-Actin, RDH10, NF-I, Actin, CRP3 (MLP)
METABRIC_TNBC	Enriched in SOX10hi	Metacore	mesenchymal cell differentiation	GO:0048762	5.85711e-07	2	1	3| mesenchymal & dneural differentiation		0.0677083	SOX10, VANGL2, Galpha(q)-specific amine GPCRs, S100, FOXC1/2, AP-2, HEY2, SFRP1, ODD1, Galpha(q)-specific peptide GPCRs, FOXC1, SOX8, RDH10
TCGA_TNBC	Enriched in SOX10hi	Metacore	negative regulation of developmental process	GO:0051093	7.24648e-07	1	1	3| mesenchymal & dneural differentiation		0.0427075	GDF5, ELF5, Ectodin, Tubby, CMTM5, SOX6, Histone H2, Ephrin-B receptors, Histone H2A, Galpha(i)-specific amine GPCRs, Semaphorin 6C, FOXC1/2, FOXC2, Melanotransferrin, SMP30, SIX3, Ephexin, DLX2, RAR, ID4, KCNK2, Galpha(q)-specific peptide GPCRs, FOXC1, PDE, Oct-3/4, PTPR-zeta, RARbeta, CHADL, Tissue kallikreins, ANKRD15, Frizzled, CSPG4 (NG2), Smoothened, PMP22, Galpha(i)-specific peptide GPCRs,…
TCGA_TNBC	Enriched in SOX10hi	Metacore	regulation of cell differentiation	GO:0045595	7.55326e-07	1	1	3| mesenchymal & dneural differentiation		0.0349345	GDF5, ELF5, SMYD1, Ectodin, CMTM5, CalDAG-GEFII, SOX6, Histone H2, Ephrin-B receptors, Galpha(q)-specific amine GPCRs, Histone H2A, Galpha(i)-specific amine GPCRs, DAT1, MEGF10, c-MPL, Semaphorin 6C, MITF, Ephrin-B receptor 3, FOXC1/2, Melanotransferrin, Galpha(i)-specific nucleotide-like GPCRs, SIX3, SERPINE2, Ephexin, DLX2, RAR, ID4, DLX5, Galpha(q)-specific peptide GPCRs, FOXC1, Kalirin, PDE, …
METABRIC_TNBC	Enriched in SOX10hi	Metacore	central nervous system neuron differentiation	GO:0021953	1.07372e-06	1	1	3| mesenchymal & dneural differentiation		0.0524476	Frizzled, Ephrin-B receptors, NFIX, Galpha(i)-specific amine GPCRs, TOP2 alpha, AP-2C, Ephrin-B receptor 1, Ephrin-B receptor 3, NFIB, AP-2, TOP2, DLX2, GABA-A receptor, LMO4, NF-I
TCGA_TNBC	Enriched in SOX10hi	Metacore	regulation of developmental process	GO:0050793	2.64388e-06	1	1	3| mesenchymal & dneural differentiation		0.03076	GDF5, ELF5, SMYD1, Ectodin, Tubby, CMTM5, MSE55, PALM2, CalDAG-GEFII, SOX6, Histone H2, Ephrin-B receptors, Galpha(q)-specific amine GPCRs, Histone H2A, Galpha(i)-specific amine GPCRs, DAT1, MEGF10, c-MPL, AP-2C, Semaphorin 6C, MITF, Ephrin-B receptor 3, NPY1R, FOXC1/2, FOXC2, Melanotransferrin, Galpha(i)-specific nucleotide-like GPCRs, SMP30, SIX3, SERPINE2, Ephexin, DLX2, RAR, ID4, KCNK2, EPAS1…
TCGA_TNBC	Enriched in SOX10hi	Metacore	negative regulation of cell differentiation	GO:0045596	3.9934e-06	1	1	3| mesenchymal & dneural differentiation		0.0447451	GDF5, ELF5, Ectodin, CMTM5, SOX6, Histone H2, Ephrin-B receptors, Histone H2A, Galpha(i)-specific amine GPCRs, Semaphorin 6C, Melanotransferrin, SIX3, Ephexin, DLX2, RAR, ID4, Galpha(q)-specific peptide GPCRs, Oct-3/4, PTPR-zeta, RARbeta, CHADL, Tissue kallikreins, ANKRD15, Frizzled, CSPG4 (NG2), Smoothened, PMP22, Galpha(i)-specific peptide GPCRs, FAM101A, S100, Calcipressin 1, CTIP1, RGMa, Tcf(…
METABRIC_TNBC	Enriched in SOX10hi	GSEA	MESENCHYMAL CELL DIFFERENTIATION	GO:0048762	0.0419248	2	0	3| mesenchymal & dneural differentiation	1.80107
TCGA_TNBC	Enriched in SOX10hi	Metacore	neuron differentiation	GO:0030182	1e-07	1	1	3| mesenchymal & dneural differentiation		0.0452617	Tubby, Ephrin-B receptors, Cardiotrophin-1, NFIX, SOX4, Galpha(i)-specific amine GPCRs, Vax2, AP-2C, Semaphorin 6C, Ephrin-B receptor 3, BC027072, MICAL-L1, G-protein alpha-i family, NRBP2, Galpha(i)-specific nucleotide-like GPCRs, CHST3, CDEP, Prolargin, DLX2, DCAMKL2, NRTN, ID4, DLX5, Galpha(q)-specific peptide GPCRs, EHZF, LRFN4, Kalirin, Sidekick2, GFRalpha3, Neurocan, PDE, MEF2, IGF-1 recept…
METABRIC_TNBC	Enriched in SOX10hi	Metacore	urogenital system development	GO:0001655	1.0932e-07	1	1	4| developmental morphogenesis		0.0416667	Maspin, VANGL2, Ephrin-B receptors, Galpha(i)-specific peptide GPCRs, Ephrin-B receptor 3, Alpha/epsilon-sarcoglycan, FOXC1/2, Actin muscle, AP-2, CD133, SFRP1, c-Myc, ODD1, Galpha(q)-specific peptide GPCRs, Epsilon-sarcoglycan, FOXC1, SOX8, F-Actin, RDH10, NF-I, Actin
TCGA_TNBC	Enriched in SOX10hi	Metacore	heart morphogenesis	GO:0003007	1.10134e-07	1	1	4| developmental morphogenesis		0.0743802	Ephrin-B receptors, Galpha(q)-specific amine GPCRs, SOX4, NPY1R, FOXC1/2, FOXC2, Collagen II, RAR, MELC, Galpha(q)-specific peptide GPCRs, FOXC1, MEF2, RARbeta, MLCK, MRLC, Tissue kallikreins, NPY5R, Frizzled, Smoothened, SMAD6, Galpha(i)-specific peptide GPCRs, Actin muscle, AP-2, Tropomyosin, FGFR2, F-Actin, Actin
TCGA_TNBC	Enriched in SOX10hi	Metacore	cardiovascular system development	GO:0072358	1.73502e-07	1	1	4| developmental morphogenesis		0.0438947	SMYD1, FLJ22167, SOX6, Ephrin-B receptors, Galpha(q)-specific amine GPCRs, SOX4, Galpha(i)-specific amine GPCRs, Smooth muscle myosin, Ephrin-B receptor 3, NPY1R, FOXC1/2, FOXC2, MFGE8, Collagen II, Myosin I, RAR, MELC, FZD9, KCNK2, EPAS1, Galpha(q)-specific peptide GPCRs, FOXC1, ANKS6, PDE, Oct-3/4, MEF2, RARbeta, MLCK, MRLC, Tissue kallikreins, NPY5R, Frizzled, CSPG4 (NG2), Smoothened, SMAD6, G…
TCGA_TNBC	Enriched in SOX10hi	Metacore	circulatory system development	GO:0072359	1.73502e-07	1	1	4| developmental morphogenesis		0.0438947	SMYD1, FLJ22167, SOX6, Ephrin-B receptors, Galpha(q)-specific amine GPCRs, SOX4, Galpha(i)-specific amine GPCRs, Smooth muscle myosin, Ephrin-B receptor 3, NPY1R, FOXC1/2, FOXC2, MFGE8, Collagen II, Myosin I, RAR, MELC, FZD9, KCNK2, EPAS1, Galpha(q)-specific peptide GPCRs, FOXC1, ANKS6, PDE, Oct-3/4, MEF2, RARbeta, MLCK, MRLC, Tissue kallikreins, NPY5R, Frizzled, CSPG4 (NG2), Smoothened, SMAD6, G…
TCGA_TNBC	Enriched in SOX10hi	Metacore	skeletal muscle organ development	GO:0060538	4.80415e-07	1	1	4| developmental morphogenesis		0.0867769	SMYD1, MEGF10, Smooth muscle myosin, HLF, MELC, Epsilon-sarcoglycan, MEF2, E2A/HLF fusion protein, MLCK, MRLC, Smoothened, Collagen XIX, Alpha/epsilon-sarcoglycan, Calcipressin 1, DNER, Actin muscle, KIAA1161, SOX8, ACTA1, F-Actin, Actin
TCGA_TNBC	Enriched in SOX10hi	Metacore	midbrain development	GO:0030901	1.32436e-06	1	1	4| developmental morphogenesis		0.107383	Histone H2, S100A1, Galpha(q)-specific peptide GPCRs, NDRG2, PADI2, CCDC14, OTX1, Frizzled, Galpha(i)-specific peptide GPCRs, S100, AP-2, SFRP1, FGFR2, En1, F-Actin, Actin
METABRIC_TNBC	Enriched in SOX10hi	Metacore	morphogenesis of a branching epithelium	GO:0061138	1.71968e-06	1	1	4| developmental morphogenesis		0.0546875	SOX10, VANGL2, Frizzled, Galpha(i)-specific peptide GPCRs, AP-2C, FOXC1/2, AP-2, SFRP1, MGP, c-Myc, Cathepsin V, Galpha(q)-specific peptide GPCRs, SOX8, RDH10
METABRIC_TNBC	Enriched in SOX10hi	Metacore	kidney development	GO:0001822	2.60613e-06	1	1	4| developmental morphogenesis		0.0416667	VANGL2, Galpha(i)-specific peptide GPCRs, Alpha/epsilon-sarcoglycan, FOXC1/2, Actin muscle, AP-2, CD133, SFRP1, c-Myc, ODD1, Galpha(q)-specific peptide GPCRs, Epsilon-sarcoglycan, FOXC1, SOX8, F-Actin, RDH10, Actin
METABRIC_TNBC	Enriched in SOX10hi	Metacore	muscle tissue morphogenesis	GO:0060415	3.78773e-06	1	1	4| developmental morphogenesis		0.0813008	Tissue kallikreins, VANGL2, Frizzled, FOXC1/2, Actin muscle, HEY2, FOXC1, Kallikrein 3 (PSA), F-Actin, Actin
METABRIC_TNBC	Enriched in SOX10hi	Metacore	embryo development	GO:0009790	4.02719e-06	1	1	4| developmental morphogenesis		0.0220493	ELF5, COPS3, ATP6V1B, SOX10, VANGL2, Frizzled, Ephrin-B receptors, Galpha(q)-specific amine GPCRs, Galpha(i)-specific peptide GPCRs, TOP2 alpha, AP-2C, FOXC1/2, ATP6V1B1, SERA, AP-2, Nestin, HEY2, TOP2, RGMa, SFRP1, COBL, DLX2, c-Myc, FZD9, ODD1, En1, DLX5, Galpha(q)-specific peptide GPCRs, FOXC1, STOX2, LMO4, SOX8, Desmocollin 3, RDH10
TCGA_TNBC	Enriched in SOX10hi	Metacore	sensory organ development	GO:0007423	4.67253e-06	1	1	4| developmental morphogenesis		0.045657	Tubby, FLJ22167, GRM6, Alpha crystallin B, Ephrin-B receptors, Galpha(i)-specific amine GPCRs, Vax2, MITF, FOXC1/2, FOXC2, SIX3, Collagen II, RAR, KCNK2, DLX5, FOXC1, Aquaporin 5, Sidekick2, PDE, RARbeta, Jagged2, OTX1, Frizzled, Ephrin-B receptor 1, AP-2, Tcf(Lef), SMOC1, G-protein gamma, TrkC, Galpha(i)-specific metabotropic glutamate GPCRs, TUB, FGFR2, ODD1, GABA-A receptor, DLX6, KCNQ4, SOX8,…
METABRIC_TNBC	Enriched in SOX10hi	Metacore	mesangial cell development	GO:0072143	4.95868e-06	1	1	4| developmental morphogenesis		0.333333	FOXC1/2, Actin muscle, ODD1, F-Actin, Actin
TCGA_TNBC	Enriched in SOX10hi	Metacore	cardiac chamber development	GO:0003205	5.34633e-06	1	1	4| developmental morphogenesis		0.0763359	SOX4, FOXC1/2, FOXC2, RAR, MELC, KCNK2, Galpha(q)-specific peptide GPCRs, FOXC1, PDE, MEF2, RARbeta, MRLC, Tissue kallikreins, NPY5R, Frizzled, Smoothened, SMAD6, Galpha(i)-specific peptide GPCRs, Tropomyosin, FGFR2
METABRIC_TNBC	Enriched in SOX10hi	Metacore	muscle organ morphogenesis	GO:0048644	6.86037e-06	1	1	4| developmental morphogenesis		0.0746269	Tissue kallikreins, VANGL2, Frizzled, FOXC1/2, Actin muscle, HEY2, FOXC1, Kallikrein 3 (PSA), F-Actin, Actin
TCGA_TNBC	Enriched in SOX10hi	Metacore	mesenchyme morphogenesis	GO:0072132	7.611e-06	2	1	4| developmental morphogenesis		0.166667	FOXC1/2, FOXC2, FOXC1, Actin muscle, Tcf(Lef), ODD1, ACTG2, ACTA1, F-Actin, Actin
TCGA_TNBC	Enriched in SOX10hi	Metacore	cardiac chamber morphogenesis	GO:0003206	8.69735e-06	1	1	4| developmental morphogenesis		0.0858586	SOX4, FOXC1/2, FOXC2, RAR, MELC, FOXC1, MEF2, RARbeta, MRLC, Tissue kallikreins, NPY5R, Frizzled, Smoothened, SMAD6, Galpha(i)-specific peptide GPCRs, Tropomyosin, FGFR2
TCGA_TNBC	Enriched in SOX10hi	Metacore	embryonic morphogenesis	GO:0048598	1.08263e-05	1	1	4| developmental morphogenesis		0.0451912	GDF5, ELF5, Tubby, FLJ22167, Ephrin-B receptors, Galpha(q)-specific amine GPCRs, SOX4, FTHFSDC1, Vax2, MDFI, FOXC1/2, FOXC2, SIX3, Collagen II, DLX2, RAR, DLX5, Galpha(q)-specific peptide GPCRs, FOXC1, Oct-3/4, MEF2, E2A/HLF fusion protein, RARbeta, Jagged2, OTX1, Frizzled, Smoothened, Galpha(i)-specific peptide GPCRs, AP-2, RGMa, Tcf(Lef), SFRP1, COBL, FGFR2, ODD1, En1, DLX6, KCNQ4, SOX8
TCGA_TNBC	Enriched in SOX10hi	Metacore	system development	GO:0048731	1e-07	1	1	4| developmental morphogenesis		0.0342442	GDF5, Collagen IX, ELF5, SMYD1, Ectodin, Tubby, FLJ22167, GRM6, SOX6, ProSAAS, Alpha crystallin B, Histone H2, TLE2, Ephrin-B receptors, Cardiotrophin-1, Galpha(q)-specific amine GPCRs, NFIX, SOX4, Histone H2A, Galpha(i)-specific amine GPCRs, COL9A1, MEGF10, EXTL1, c-MPL, FTHFSDC1, S100A1, Vax2, Smooth muscle myosin, HLF, AP-2C, CKLFSF7, MDFI, Semaphorin 6C, MITF, Ephrin-B receptor 3, NPY1R, BC02…
TCGA_TNBC	Enriched in SOX10hi	Metacore	nervous system development	GO:0007399	1e-07	1	1	4| developmental morphogenesis		0.0399113	GDF5, Tubby, SOX6, ProSAAS, Histone H2, Ephrin-B receptors, Cardiotrophin-1, Galpha(q)-specific amine GPCRs, NFIX, SOX4, Histone H2A, Galpha(i)-specific amine GPCRs, MEGF10, FTHFSDC1, S100A1, Vax2, AP-2C, Semaphorin 6C, Ephrin-B receptor 3, BC027072, MICAL-L1, Adenosine A1 receptor, G-protein alpha-i family, FOXC1/2, TSLC1, NRBP2, Hapln4, Galpha(i)-specific nucleotide-like GPCRs, CHST3, SIX3, SER…
METABRIC_TNBC	Enriched in SOX10hi	Metacore	animal organ development	GO:0048513	1e-07	1	1	4| developmental morphogenesis		0.0193534	APOBEC3B, Maspin, ELF5, Tissue kallikreins, Ectodin, Holotransferrin, Alpha crystallin B, ATP6V1B, SOX10, VANGL2, APOBEC3, Frizzled, Ephrin-B receptors, Galpha(q)-specific amine GPCRs, NFIX, Galpha(i)-specific amine GPCRs, Kappa-casein, Galpha(i)-specific peptide GPCRs, TOP2 alpha, S100A1, Metallothionein-I, LBP9, PTPLA, AP-2C, S100, CKLFSF7, Ephrin-B receptor 1, Ephrin-B receptor 3, TYSY, Alpha/…
TCGA_TNBC	Enriched in SOX10hi	Metacore	organ morphogenesis	GO:0009887	1e-07	1	1	4| developmental morphogenesis		0.0521221	Collagen IX, Ectodin, Tubby, TLE2, Ephrin-B receptors, Galpha(q)-specific amine GPCRs, SOX4, COL9A1, FTHFSDC1, Vax2, AP-2C, MDFI, NPY1R, ITGA6, FOXC1/2, Otoraplin, FOXC2, SIX3, Collagen II, DLX2, RAR, MELC, ID4, DLX5, Galpha(q)-specific peptide GPCRs, FOXC1, Aquaporin 5, Sidekick2, PDE, MEF2, IGF-1 receptor, RARbeta, MLCK, Jagged2, MRLC, Tissue kallikreins, OTX1, NPY5R, Frizzled, Smoothened, SMAD…
TCGA_TNBC	Enriched in SOX10hi	Metacore	muscle organ development	GO:0007517	1e-07	2	1	4| developmental morphogenesis		0.0787746	SMYD1, SOX6, Alpha crystallin B, Cardiotrophin-1, MEGF10, Smooth muscle myosin, HLF, FOXC1/2, FOXC2, MELC, Epsilon-sarcoglycan, FOXC1, MEF2, E2A/HLF fusion protein, MLCK, MRLC, Tissue kallikreins, Frizzled, Smoothened, Collagen XIX, Alpha/epsilon-sarcoglycan, Calcipressin 1, DNER, Actin muscle, MEF2A, MYLK1, Tropomyosin, Smoothelin, FGFR2, Histone H1, KIAA1161, SOX8, ACTA1, F-Actin, Actin, M-Ras
METABRIC_TNBC	Enriched in SOX10hi	Metacore	tube development	GO:0035295	1e-07	1	1	4| developmental morphogenesis		0.0342246	Ectodin, SOX10, VANGL2, Frizzled, Ephrin-B receptors, Galpha(q)-specific amine GPCRs, Galpha(i)-specific peptide GPCRs, AP-2C, Ephrin-B receptor 3, TYSY, FOXC1/2, SERA, NFIB, AP-2, SERPINE2, RGMa, SFRP1, COBL, MGP, AARD, CCKBR, c-Myc, LGN, ODD1, En1, Cathepsin V, Galpha(q)-specific peptide GPCRs, FOXC1, LMO4, SOX8, RDH10, NF-I
TCGA_TNBC	Enriched in SOX10hi	Metacore	skeletal system development	GO:0001501	1e-07	2	1	4| developmental morphogenesis		0.0617284	GDF5, Collagen IX, Tubby, SOX6, SOX4, COL9A1, EXTL1, FTHFSDC1, MDFI, FOXC1/2, TSLC1, Otoraplin, FOXC2, Hapln4, Prolargin, Collagen II, DLX2, RAR, DLX5, FOXC1, Neurocan, MEF2, COL9A2, RARbeta, Jagged2, Collagen XIX, FAM101A, COL11A2, PAPSS1, AP-2, SFRP1, CBS, Hapln3, FGFR2, ODD1, En1, DLX6, ITGB8, ARSE, NF-I
TCGA_TNBC	Enriched in SOX10hi	Metacore	brain development	GO:0007420	1e-07	1	1	4| developmental morphogenesis		0.0483729	Tubby, ProSAAS, Histone H2, Ephrin-B receptors, NFIX, Histone H2A, Galpha(i)-specific amine GPCRs, S100A1, Vax2, AP-2C, Ephrin-B receptor 3, G-protein alpha-i family, FOXC1/2, TSLC1, SIX3, SERPINE2, IRS-2, DLX2, DCAMKL2, RAR, ID4, FZD9, Galpha(q)-specific peptide GPCRs, NDRG2, Epsilon-sarcoglycan, PADI2, FOXC1, MEF2, IGF-1 receptor, PTPR-zeta, RARbeta, CCDC14, Jagged2, OTX1, Frizzled, Smoothened,…
METABRIC_TNBC	Enriched in SOX10hi	Metacore	tube morphogenesis	GO:0035239	1e-07	1	1	4| developmental morphogenesis		0.0438931	Ectodin, SOX10, VANGL2, Frizzled, Ephrin-B receptors, Galpha(i)-specific peptide GPCRs, AP-2C, Ephrin-B receptor 3, FOXC1/2, NFIB, AP-2, RGMa, SFRP1, COBL, MGP, c-Myc, ODD1, Cathepsin V, Galpha(q)-specific peptide GPCRs, LMO4, SOX8, RDH10, NF-I
METABRIC_TNBC	Enriched in SOX10hi	Metacore	mesenchyme development	GO:0060485	1e-07	2	1	4| developmental morphogenesis		0.0592334	SOX10, VANGL2, Galpha(q)-specific amine GPCRs, S100, FOXC1/2, Actin muscle, AP-2, HEY2, SFRP1, ACTG2, ODD1, Galpha(q)-specific peptide GPCRs, FOXC1, SOX8, F-Actin, RDH10, Actin
METABRIC_TNBC	Enriched in SOX10hi	Metacore	gland development	GO:0048732	1e-07	1	1	4| developmental morphogenesis		0.0350877	Maspin, ELF5, Ectodin, SOX10, Ephrin-B receptors, Galpha(q)-specific amine GPCRs, Galpha(i)-specific amine GPCRs, Kappa-casein, Galpha(i)-specific peptide GPCRs, LBP9, AP-2C, Ephrin-B receptor 3, TYSY, FOXC1/2, Fascin, NFIB, AP-2, SERPINE2, SFRP1, COBL, CCKBR, c-Myc, Galpha(q)-specific peptide GPCRs, FOXC1, LMO4, NF-I
METABRIC_TNBC	Enriched in SOX10hi	Metacore	morphogenesis of a branching structure	GO:0001763	1e-07	1	1	4| developmental morphogenesis		0.0599251	SOX10, VANGL2, Frizzled, Galpha(i)-specific amine GPCRs, Galpha(i)-specific peptide GPCRs, AP-2C, FOXC1/2, AP-2, SFRP1, MGP, DLX2, c-Myc, Cathepsin V, Galpha(q)-specific peptide GPCRs, SOX8, RDH10
METABRIC_TNBC	Enriched in SOX10hi	Metacore	regulation of gliogenesis	GO:0014013	1.0932e-07	2	1	5| gliogenesis		0.0792683	Holotransferrin, SOX10, Galpha(i)-specific amine GPCRs, Galpha(i)-specific peptide GPCRs, Mn(III)-Apotransferrin, SERPINE2, DLX2, c-Myc, Galpha(q)-specific peptide GPCRs, SOX8, Apotransferrin, Transferrin, Beta-2 transferrin
METABRIC_TNBC	Enriched in SOX10hi	Metacore	positive regulation of oligodendrocyte progenitor proliferation	GO:0070447	4.32763e-07	1	1	5| gliogenesis		0.555556	Holotransferrin, Mn(III)-Apotransferrin, Apotransferrin, Transferrin, Beta-2 transferrin
METABRIC_TNBC	Enriched in SOX10hi	Metacore	positive regulation of myelination	GO:0031643	6.56851e-06	1	1	5| gliogenesis		0.3125	Holotransferrin, Mn(III)-Apotransferrin, Apotransferrin, Transferrin, Beta-2 transferrin
METABRIC_TNBC	Enriched in SOX10hi	Metacore	regulation of oligodendrocyte progenitor proliferation	GO:0070445	6.56851e-06	1	1	5| gliogenesis		0.3125	Holotransferrin, Mn(III)-Apotransferrin, Apotransferrin, Transferrin, Beta-2 transferrin
METABRIC_TNBC	Enriched in SOX10hi	GSEA	POSITIVE REGULATION OF GLIOGENESIS	GO:0014015	0.0430452	3	0	5| gliogenesis	1.79718
METABRIC_TNBC	Enriched in SOX10hi	Metacore	positive regulation of gliogenesis	GO:0014015	1e-07	3	1	5| gliogenesis		0.111111	Holotransferrin, SOX10, Galpha(i)-specific peptide GPCRs, Mn(III)-Apotransferrin, SERPINE2, c-Myc, Galpha(q)-specific peptide GPCRs, SOX8, Apotransferrin, Transferrin, Beta-2 transferrin
METABRIC_TNBC	Enriched in SOX10hi	Metacore	gastric acid secretion	GO:0001696	3.49096e-07	1	1	6| homeostatic maintenance		0.352941	Galpha(q)-specific amine GPCRs, Galpha(i)-specific amine GPCRs, Galpha(i)-specific peptide GPCRs, CCKBR, Galpha(q)-specific peptide GPCRs, CHRM
METABRIC_TNBC	Enriched in SOX10hi	Metacore	digestive system process	GO:0022600	3.76147e-07	1	1	6| homeostatic maintenance		0.10989	Galpha(q)-specific amine GPCRs, Galpha(i)-specific amine GPCRs, Galpha(i)-specific peptide GPCRs, SR-BI, ACM3, CCKBR, SERPINA3 (ACT), Galpha(q)-specific peptide GPCRs, Aquaporin 5, CHRM
TCGA_TNBC	Enriched in SOX10hi	Metacore	regulation of blood circulation	GO:1903522	5.10364e-07	1	1	6| homeostatic maintenance		0.064588	Galpha(q)-specific amine GPCRs, Galpha(i)-specific amine GPCRs, S100A1, KCNMB1, NPY1R, Adenosine A1 receptor, G-protein alpha-i family, RGS2, Galpha(i)-specific nucleotide-like GPCRs, MELC, EPAS1, Galpha(q)-specific peptide GPCRs, PDE, MEF2, CHRM, MRLC, Tissue kallikreins, Kallikrein 1, SMAD6, Galpha(i)-specific peptide GPCRs, Alpha-2B adrenergic receptor, S100, MEF2A, ACM1, Tropomyosin, ACM3, FX…
METABRIC_TNBC	Enriched in SOX10hi	Metacore	regulation of neurological system process	GO:0031644	5.85711e-07	1	1	6| homeostatic maintenance		0.088	Tissue kallikreins, Holotransferrin, Galpha(q)-specific amine GPCRs, Galpha(i)-specific amine GPCRs, Galpha(i)-specific peptide GPCRs, Mn(III)-Apotransferrin, CCKBR, Galpha(q)-specific peptide GPCRs, Apotransferrin, Transferrin, Beta-2 transferrin
TCGA_TNBC	Enriched in SOX10hi	Metacore	regulation of multicellular organismal process	GO:0051239	5.89114e-07	1	1	6| homeostatic maintenance		0.0304474	GDF5, Tubby, AKAP1, CalDAG-GEFII, SOX6, Histone H2, Ephrin-B receptors, Galpha(q)-specific amine GPCRs, Histone H2A, Galpha(i)-specific amine GPCRs, MEGF10, c-MPL, S100A1, Smooth muscle myosin, KCNMB1, Semaphorin 6C, MITF, Ephrin-B receptor 3, NPY1R, Adenosine A1 receptor, G-protein alpha-i family, FOXC1/2, TSLC1, RGS2, FOXC2, Galpha(i)-specific nucleotide-like GPCRs, SMP30, SIX3, PRG2, SERPINE2,…
TCGA_TNBC	Enriched in SOX10hi	Metacore	saliva secretion	GO:0046541	7.24648e-07	1	1	6| homeostatic maintenance		0.6	Galpha(q)-specific amine GPCRs, Galpha(i)-specific amine GPCRs, Aquaporin 5, CHRM, ACM1, ACM3
TCGA_TNBC	Enriched in SOX10hi	Metacore	sensory perception of temperature stimulus	GO:0050951	7.24648e-07	1	1	6| homeostatic maintenance		0.264706	Ephrin-B receptors, Galpha(q)-specific amine GPCRs, Galpha(i)-specific amine GPCRs, Adenosine A1 receptor, Galpha(i)-specific nucleotide-like GPCRs, Galpha(q)-specific peptide GPCRs, Kappa-type opioid receptor, Galpha(i)-specific peptide GPCRs, Ephrin-B receptor 1
TCGA_TNBC	Enriched in SOX10hi	Metacore	regulation of system process	GO:0044057	7.59842e-07	1	1	6| homeostatic maintenance		0.0501882	AKAP1, Galpha(q)-specific amine GPCRs, Galpha(i)-specific amine GPCRs, S100A1, Smooth muscle myosin, KCNMB1, NPY1R, Adenosine A1 receptor, G-protein alpha-i family, RGS2, Galpha(i)-specific nucleotide-like GPCRs, MELC, EPAS1, Galpha(q)-specific peptide GPCRs, MAFbx, POMC, PDE, MEF2, MLCK, C1orf130, CHRM, MRLC, Tissue kallikreins, Kallikrein 1, Kappa-type opioid receptor, PDE9A, SMAD6, Galpha(i)-s…
TCGA_TNBC	Enriched in SOX10hi	Metacore	system process	GO:0003008	1.16065e-06	1	1	6| homeostatic maintenance		0.0322143	Tubby, GRM6, Carbonic anhydrase VI, Alpha crystallin B, Ephrin-B receptors, Galpha(q)-specific amine GPCRs, Galpha(i)-specific amine GPCRs, RGR, Vax2, Smooth muscle myosin, KCNMB1, KIFC3, NPY1R, BC027072, Adenosine A1 receptor, G-protein alpha-i family, FOXC1/2, Otoraplin, RGS2, KCNK5, FOXC2, Galpha(i)-specific nucleotide-like GPCRs, SIX3, Aquaporin 2, SERPINE2, SR-BI, Collagen II, Myosin I, MELC…
TCGA_TNBC	Enriched in SOX10hi	Metacore	negative regulation of multicellular organismal process	GO:0051241	1.34916e-06	1	1	6| homeostatic maintenance		0.0391645	GDF5, Tubby, AKAP1, SOX6, Histone H2, Ephrin-B receptors, Galpha(q)-specific amine GPCRs, Histone H2A, Galpha(i)-specific amine GPCRs, Semaphorin 6C, Adenosine A1 receptor, FOXC1/2, RGS2, FOXC2, Galpha(i)-specific nucleotide-like GPCRs, SMP30, SIX3, PRG2, SERPINE2, Ephexin, DLX2, RAR, ID4, KCNK2, Galpha(q)-specific peptide GPCRs, NDRG2, FOXC1, MAFbx, POMC, PDE, MEF2, PTPR-zeta, RARbeta, CHADL, Ti…
METABRIC_TNBC	Enriched in SOX10hi	Metacore	tissue homeostasis	GO:0001894	1.71968e-06	1	1	6| homeostatic maintenance		0.05	Holotransferrin, Galpha(i)-specific amine GPCRs, Galpha(i)-specific peptide GPCRs, FOXC1/2, Mn(III)-Apotransferrin, CD133, SERPINA3 (ACT), Galpha(q)-specific peptide GPCRs, FOXC1, Apotransferrin, F-Actin, Actin, Transferrin, Beta-2 transferrin, PRR4
TCGA_TNBC	Enriched in SOX10hi	Metacore	muscle filament sliding	GO:0030049	1.95294e-06	1	1	6| homeostatic maintenance		0.196078	Smooth muscle myosin, MELC, MRLC, MLC1F, Actin muscle, Tropomyosin, Tropomyosin-2, ACTA1, F-Actin, Actin
METABRIC_TNBC	Enriched in SOX10hi	Metacore	multicellular organismal homeostasis	GO:0048871	2.50879e-06	1	1	6| homeostatic maintenance		0.0393013	Holotransferrin, Galpha(q)-specific amine GPCRs, Galpha(i)-specific amine GPCRs, Galpha(i)-specific peptide GPCRs, FOXC1/2, AP-2, Mn(III)-Apotransferrin, CD133, Keratin 16, SERPINA3 (ACT), Galpha(q)-specific peptide GPCRs, FOXC1, Apotransferrin, F-Actin, Actin, Transferrin, Beta-2 transferrin, PRR4
METABRIC_TNBC	Enriched in SOX10hi	Metacore	blood vessel remodeling	GO:0001974	3.02271e-06	1	1	6| homeostatic maintenance		0.125	Galpha(q)-specific amine GPCRs, Galpha(i)-specific peptide GPCRs, FOXC1/2, NOL3, CBS, Galpha(q)-specific peptide GPCRs, FOXC1, CRP3 (MLP)
TCGA_TNBC	Enriched in SOX10hi	Metacore	circulatory system process	GO:0003013	4.10715e-06	1	1	6| homeostatic maintenance		0.0536013	Galpha(q)-specific amine GPCRs, Galpha(i)-specific amine GPCRs, KCNMB1, NPY1R, Adenosine A1 receptor, FOXC1/2, RGS2, FOXC2, Galpha(i)-specific nucleotide-like GPCRs, MELC, Galpha(q)-specific peptide GPCRs, FOXC1, POMC, PDE, MLCK, CHRM, MRLC, MLC1F, Tissue kallikreins, Kallikrein 1, SMAD6, Galpha(i)-specific peptide GPCRs, Alpha-2B adrenergic receptor, Calcipressin 1, Actin muscle, ACM1, Tropomyos…
TCGA_TNBC	Enriched in SOX10hi	Metacore	regulation of vascular smooth muscle contraction	GO:0003056	6.0752e-06	1	1	6| homeostatic maintenance		0.428571	Galpha(q)-specific amine GPCRs, Galpha(i)-specific amine GPCRs, CHRM, Alpha-2B adrenergic receptor, ACM1, ACM3
TCGA_TNBC	Enriched in SOX10hi	Metacore	detection of temperature stimulus involved in sensory perception	GO:0050961	1.27765e-05	1	1	6| homeostatic maintenance		0.28	Ephrin-B receptors, Galpha(q)-specific amine GPCRs, Adenosine A1 receptor, Galpha(i)-specific nucleotide-like GPCRs, Galpha(q)-specific peptide GPCRs, Galpha(i)-specific peptide GPCRs, Ephrin-B receptor 1
METABRIC_TNBC	Enriched in SOX10hi	GSEA	MOLTING CYCLE	GO:0042303	0.0471051	1	1	6| homeostatic maintenance	1.78477
TCGA_TNBC	Enriched in SOX10hi	Metacore	single-multicellular organism process	GO:0044707	1e-07	1	1	6| homeostatic maintenance		0.0305049	GDF5, Collagen IX, ELF5, SMYD1, Lefty-2, Ectodin, Tubby, RAD51B, FLJ22167, GRM6, AKAP1, CalDAG-GEFII, SOX6, ProSAAS, Alpha crystallin B, Histone H2, TLE2, Ephrin-B receptors, Cardiotrophin-1, Galpha(q)-specific amine GPCRs, NFIX, SOX4, Histone H2A, Galpha(i)-specific amine GPCRs, COL9A1, MEGF10, EXTL1, c-MPL, FTHFSDC1, S100A1, Vax2, Smooth muscle myosin, HLF, AP-2C, CKLFSF7, MDFI, Semaphorin 6C, …
TCGA_TNBC	Enriched in SOX10hi	Metacore	muscle system process	GO:0003012	1e-07	1	1	6| homeostatic maintenance		0.0854503	Alpha crystallin B, Galpha(q)-specific amine GPCRs, Galpha(i)-specific amine GPCRs, Smooth muscle myosin, NPY1R, Adenosine A1 receptor, G-protein alpha-i family, RGS2, Galpha(i)-specific nucleotide-like GPCRs, MELC, Galpha(q)-specific peptide GPCRs, Epsilon-sarcoglycan, MAFbx, PDE, MEF2, MLCK, CHRM, MRLC, MLC1F, Tissue kallikreins, Galpha(i)-specific peptide GPCRs, MYRL2, Alpha/epsilon-sarcoglyca…
TCGA_TNBC	Enriched in SOX10hi	Metacore	muscle contraction	GO:0006936	1e-07	1	1	6| homeostatic maintenance		0.0895954	Alpha crystallin B, Galpha(q)-specific amine GPCRs, Galpha(i)-specific amine GPCRs, Smooth muscle myosin, NPY1R, G-protein alpha-i family, MELC, Galpha(q)-specific peptide GPCRs, PDE, MLCK, CHRM, MRLC, MLC1F, Tissue kallikreins, Galpha(i)-specific peptide GPCRs, MYRL2, Alpha/epsilon-sarcoglycan, Actin muscle, MYLK1, Tropomyosin, Smoothelin, ACM3, Tropomodulin-2, Tropomyosin-2, Desmuslin, ACTG2, G…
TCGA_TNBC	Enriched in SOX10hi	Metacore	vascular process in circulatory system	GO:0003018	1e-07	1	1	6| homeostatic maintenance		0.0875421	Galpha(q)-specific amine GPCRs, Galpha(i)-specific amine GPCRs, KCNMB1, NPY1R, Adenosine A1 receptor, FOXC1/2, RGS2, FOXC2, Galpha(i)-specific nucleotide-like GPCRs, Galpha(q)-specific peptide GPCRs, FOXC1, PDE, MLCK, CHRM, Tissue kallikreins, Kallikrein 1, SMAD6, Galpha(i)-specific peptide GPCRs, Alpha-2B adrenergic receptor, Actin muscle, ACM1, ACM3, CBS, TRPV4, F-Actin, Actin
TCGA_TNBC	Enriched in SOX10hi	Metacore	regulation of blood vessel size	GO:0050880	1e-07	1	1	6| homeostatic maintenance		0.0912548	Galpha(q)-specific amine GPCRs, Galpha(i)-specific amine GPCRs, KCNMB1, NPY1R, Adenosine A1 receptor, FOXC1/2, RGS2, FOXC2, Galpha(i)-specific nucleotide-like GPCRs, Galpha(q)-specific peptide GPCRs, FOXC1, PDE, CHRM, Tissue kallikreins, Kallikrein 1, SMAD6, Galpha(i)-specific peptide GPCRs, Alpha-2B adrenergic receptor, Actin muscle, ACM1, ACM3, CBS, F-Actin, Actin
METABRIC_TNBC	Enriched in SOX10hi	Metacore	cytoskeleton organization	GO:0007010	2.79223e-06	1	1	7| mitotic spindle organisation		0.0246711	MKLP2, Holotransferrin, Alpha crystallin B, Aurora-B, Galpha(i)-specific amine GPCRs, Galpha(i)-specific peptide GPCRs, Keratin 14, S100, Cingulin, Fascin, Actin muscle, Mn(III)-Apotransferrin, PRC1, BAIAP2L2, Keratin 6B, SFRP1, COBL, CDC20, Keratin 16, Desmuslin, LGN, Galpha(q)-specific peptide GPCRs, Keratin 15, Apotransferrin, IQCG, F-Actin, Actin, Transferrin, CRP3 (MLP), Beta-2 transferrin
TCGA_TNBC	Enriched in SOX10hi	Metacore	cell projection organization	GO:0030030	3.14493e-06	1	1	7| mitotic spindle organisation		0.0400593	Tubby, FLJ22167, Ropporin, TTYH1, Ephrin-B receptors, ABBA, Galpha(i)-specific amine GPCRs, Vax2, C1orf88, Semaphorin 6C, Ephrin-B receptor 3, BC027072, MICAL-L1, ITGA6, G-protein alpha-i family, Galpha(i)-specific nucleotide-like GPCRs, CHST3, CDEP, Prolargin, NRTN, DLX5, Galpha(q)-specific peptide GPCRs, LRFN4, Kalirin, GFRalpha3, Neurocan, MEF2, IGF-1 receptor, PTPR-zeta, MLCK, UGT8, TEKT3, Ti…
METABRIC_TNBC	Enriched in SOX10hi	Metacore	cellular component organization	GO:0016043	3.73876e-06	1	1	7| mitotic spindle organisation		0.0131365	C6orf173, Maspin, MKLP2, Tissue kallikreins, Matrilysin (MMP-7), COPS3, Holotransferrin, Ropporin, IP3R3, Alpha crystallin B, ATP6V1B, TTYH1, Aurora-B, VANGL2, DEK, Frizzled, Ephrin-B receptors, Galpha(q)-specific amine GPCRs, MIA, Galpha(i)-specific amine GPCRs, Galpha(i)-specific peptide GPCRs, TOP2 alpha, LBP9, PTPLA, Keratin 14, S100, Ephrin-B receptor 1, Cingulin, PRR6, ZNF462, Ephrin-B rece…
METABRIC_TNBC	Enriched in SOX10hi	Metacore	single-organism organelle organization	GO:1902589	3.79288e-06	1	1	7| mitotic spindle organisation		0.0202282	MKLP2, Holotransferrin, Ropporin, Alpha crystallin B, Aurora-B, VANGL2, Galpha(i)-specific amine GPCRs, Galpha(i)-specific peptide GPCRs, TOP2 alpha, Keratin 14, S100, Cingulin, Fascin, CAPS, Actin muscle, Mn(III)-Apotransferrin, TOP2, PRC1, NOL3, BAIAP2L2, Keratin 6B, SFRP1, COBL, CDC20, Keratin 16, Desmuslin, c-Myc, LGN, GABA-A receptor, Galpha(q)-specific peptide GPCRs, Keratin 15, Rad21, Apot…
TCGA_TNBC	Enriched in SOX10hi	Metacore	extracellular structure organization	GO:0043062	9.99258e-06	1	1	7| mitotic spindle organisation		0.0589569	Collagen IX, TEX14, MIA, COL9A1, Smooth muscle myosin, ITGA10, ITGA6, FOXC1/2, FOXC2, COL9A3, Collagen II, Myosin I, Trypsin, FOXC1, Neurocan, COL9A2, Tissue kallikreins, Vitrin, Collagen XIX, COL11A2, AP-2, SMOC1, Cathepsin V, ITGB8, PXDN, M6B
METABRIC_TNBC	Enriched in SOX10hi	GSEA	ORGANELLE FISSION	GO:0048285	0.000419354	1	1	7| mitotic spindle organisation	2.06966
METABRIC_TNBC	Enriched in SOX10hi	GSEA	DNA CONFORMATION CHANGE	GO:0071103	0.00395928	1	1	7| mitotic spindle organisation	1.9705
METABRIC_TNBC	Enriched in SOX10hi	GSEA	MITOTIC SPINDLE ORGANIZATION	GO:0007052	0.0102324	1	1	7| mitotic spindle organisation	1.91809
METABRIC_TNBC	Enriched in SOX10hi	GSEA	DNA PACKAGING	GO:0006323	0.0115136	1	1	7| mitotic spindle organisation	1.90965
METABRIC_TNBC	Enriched in SOX10hi	GSEA	ATP DEPENDENT CHROMATIN REMODELING	GO:0043044	0.0217828	1	1	7| mitotic spindle organisation	1.87207
METABRIC_TNBC	Enriched in SOX10hi	GSEA	RIBOSOME BIOGENESIS	GO:0042254	0.0234174	1	1	7| mitotic spindle organisation	1.8589
METABRIC_TNBC	Enriched in SOX10hi	GSEA	DNA GEOMETRIC CHANGE	GO:0032392	0.0238538	1	1	7| mitotic spindle organisation	1.86629
METABRIC_TNBC	Enriched in SOX10hi	GSEA	CENTROMERE COMPLEX ASSEMBLY	GO:0034508	0.0239726	1	1	7| mitotic spindle organisation	1.8604
METABRIC_TNBC	Enriched in SOX10hi	GSEA	DNA REPLICATION INDEPENDENT NUCLEOSOME ORGANIZATION	GO:0034724	0.0310252	1	1	7| mitotic spindle organisation	1.8298
METABRIC_TNBC	Enriched in SOX10hi	GSEA	RIBONUCLEOPROTEIN COMPLEX BIOGENESIS	GO:0022613	0.0314601	1	1	7| mitotic spindle organisation	1.82708
METABRIC_TNBC	Enriched in SOX10hi	GSEA	DNA REPLICATION INDEPENDENT NUCLEOSOME ASSEMBLY	GO:0006336	0.0359539	1	1	7| mitotic spindle organisation	1.81598
METABRIC_TNBC	Enriched in SOX10hi	GSEA	SISTER CHROMATID SEGREGATION	GO:0000819	1e-07	1	1	7| mitotic spindle organisation	2.21444
METABRIC_TNBC	Enriched in SOX10hi	GSEA	SISTER CHROMATID COHESION	GO:0007062	1e-07	1	1	7| mitotic spindle organisation	2.1853
TCGA_TNBC	Enriched in SOX10hi	Metacore	cell-cell signaling	GO:0007267	2.41464e-07	1	1	8| cell cycle transition		0.0407091	GDF5, Ectodin, GRM6, TLE2, Cardiotrophin-1, Galpha(q)-specific amine GPCRs, SOX4, Galpha(i)-specific amine GPCRs, C2CD4D, Vax2, AP-2C, KCNMB1, MITF, Adenosine A1 receptor, G-protein alpha-i family, Galpha(i)-specific nucleotide-like GPCRs, ENT1, BZRAP1, LGR6, CADPS, RAR, FZD9, Galpha(q)-specific peptide GPCRs, NDRG2, LRFN4, POMC, PDE, Oct-3/4, MEF2, GBR2, KCNQ3, X11, RASD2, MLCK, CHRM, NPY5R, Fri…
METABRIC_TNBC	Enriched in SOX10hi	Metacore	cell death	GO:0008219	2.93206e-06	1	1	8| cell cycle transition		0.0234604	Tissue kallikreins, Holotransferrin, Alpha crystallin B, Frizzled, Galpha(q)-specific amine GPCRs, Galpha(i)-specific amine GPCRs, Galpha(i)-specific peptide GPCRs, TOP2 alpha, S100, Actin muscle, IP3 receptor, HPK38, AP-2, Mn(III)-Apotransferrin, TOP2, NOL3, SHC4, Desmoglein 2, G-protein gamma, CCKBR, c-Myc, NGAL, Cathepsin V, Galpha(q)-specific peptide GPCRs, POLR2G, Rad21, Apotransferrin, F-Ac…
TCGA_TNBC	Enriched in SOX10hi	Metacore	movement of cell or subcellular component	GO:0006928	9.13721e-06	1	1	8| cell cycle transition		0.0356546	CalDAG-GEFII, Ropporin, Ephrin-B receptors, Galpha(q)-specific amine GPCRs, Galpha(i)-specific amine GPCRs, Smooth muscle myosin, KIFC3, Semaphorin 6C, PODXL2, MITF, Ephrin-B receptor 3, ITGA6, FOXC1/2, Histone H1 testis, SIX3, SR-BI, Myosin I, Trypsin, NRTN, MELC, DLX5, Galpha(q)-specific peptide GPCRs, FOXC1, Kalirin, GFRalpha3, Neurocan, PDE, MEF2, GRB14, X11, TEKT3, MRLC, MLC1F, ARTN, Dynein …
METABRIC_TNBC	Enriched in SOX10hi	GSEA	CELL DIVISION	GO:0051301	0.00723845	1	1	8| cell cycle transition	1.93874
METABRIC_TNBC	Enriched in SOX10hi	GSEA	CELL CYCLE PHASE TRANSITION	GO:0044770	0.011601	1	1	8| cell cycle transition	1.9068
METABRIC_TNBC	Enriched in SOX10hi	GSEA	CELL CYCLE G1 S PHASE TRANSITION	GO:0044843	0.0237277	1	1	8| cell cycle transition	1.85965
METABRIC_TNBC	Enriched in SOX10hi	GSEA	MEIOTIC CELL CYCLE PROCESS	GO:1903046	0.0295149	1	1	8| cell cycle transition	1.835
METABRIC_TNBC	Enriched in SOX10hi	GSEA	G1/S TRANSITION OF MITOTIC CELL CYCLE	GO:0000082	0.0305578	1	1	8| cell cycle transition	1.83901
METABRIC_TNBC	Enriched in SOX10hi	GSEA	MEIOTIC CELL CYCLE	GO:0051321	0.0318311	1	1	8| cell cycle transition	1.82492
METABRIC_TNBC	Enriched in SOX10hi	GSEA	METAPHASE PLATE CONGRESSION	GO:0051310	0.0376912	1	1	8| cell cycle transition	1.81203
METABRIC_TNBC	Enriched in SOX10hi	GSEA	CHROMOSOME SEGREGATION	GO:0007059	1e-07	1	1	8| cell cycle transition	2.17813
METABRIC_TNBC	Enriched in SOX10hi	GSEA	NUCLEAR CHROMOSOME SEGREGATION	GO:0098813	1e-07	1	1	8| cell cycle transition	2.2202
TCGA_TNBC	Enriched in SOX10hi	Metacore	single-organism process	GO:0044699	5.41964e-07	1	1	9| prolferation		0.0212819	Calretinin, GDF5, Collagen IX, FAM62C, ELF5, SMYD1, Lefty-2, Ectodin, OSR1, Tubby, RAD51B, HIP12, FLJ22167, GRM6, MSE55, AKAP1, CalDAG-GEFII, Carbonic anhydrase VI, Ropporin, SOX6, ProSAAS, TEX14, Alpha crystallin B, Histone H2, TTYH1, TLE2, C10orf90, Ephrin-B receptors, Cardiotrophin-1, ABBA, G-protein alpha-z, Galpha(q)-specific amine GPCRs, NFIX, SOX4, Histone H2A, MIA, Galpha(i)-specific amin…
TCGA_TNBC	Enriched in SOX10hi	Metacore	developmental process	GO:0032502	1e-07	1	1	9| prolferation		0.0303151	GDF5, Collagen IX, ELF5, SMYD1, Lefty-2, Ectodin, Tubby, RAD51B, FLJ22167, GRM6, CalDAG-GEFII, Ropporin, SOX6, ProSAAS, Alpha crystallin B, Histone H2, TLE2, Ephrin-B receptors, Cardiotrophin-1, Galpha(q)-specific amine GPCRs, NFIX, SOX4, Histone H2A, Galpha(i)-specific amine GPCRs, COL9A1, MEGF10, EXTL1, c-MPL, FTHFSDC1, S100A1, Vax2, Smooth muscle myosin, HLF, AP-2C, KCNMB1, CKLFSF7, MDFI, Sema…
TCGA_TNBC	Enriched in SOX10hi	Metacore	multicellular organismal process	GO:0032501	1e-07	1	1	9| prolferation		0.0273023	GDF5, Collagen IX, ELF5, SMYD1, Lefty-2, Ectodin, Tubby, RAD51B, FLJ22167, GRM6, AKAP1, CalDAG-GEFII, Carbonic anhydrase VI, Ropporin, SOX6, ProSAAS, Alpha crystallin B, Histone H2, TLE2, Ephrin-B receptors, Cardiotrophin-1, Galpha(q)-specific amine GPCRs, NFIX, SOX4, Histone H2A, Galpha(i)-specific amine GPCRs, COL9A1, MEGF10, EXTL1, c-MPL, FTHFSDC1, S100A1, RGR, Vax2, Smooth muscle myosin, HLF,…
METABRIC_TNBC	Enriched in SOX10hi	Metacore	cell proliferation	GO:0008283	1e-07	1	1	9| prolferation		0.030185	ELF5, Tissue kallikreins, Aurora-B, Frizzled, Ephrin-B receptors, Galpha(q)-specific amine GPCRs, MIA, Galpha(i)-specific amine GPCRs, Galpha(i)-specific peptide GPCRs, AP-2C, S100, Ephrin-B receptor 1, TYSY, FOXC1/2, Fascin, HPK38, AP-2, Nestin, NOL3, SR-BI, ACM3, G-protein gamma, CCKBR, Keratin 16, c-Myc, FZD9, ODD1, DLX5, Galpha(q)-specific peptide GPCRs, FOXC1, CHRM
TCGA_TNBC	Enriched in SOX10hi	Metacore	single-organism cellular process	GO:0044763	9.96519e-07	1	1	none		0.0218462	Calretinin, GDF5, Collagen IX, ELF5, SMYD1, Lefty-2, Ectodin, OSR1, Tubby, RAD51B, HIP12, FLJ22167, GRM6, MSE55, CalDAG-GEFII, Carbonic anhydrase VI, Ropporin, SOX6, ProSAAS, TEX14, Alpha crystallin B, Histone H2, TTYH1, TLE2, C10orf90, Ephrin-B receptors, Cardiotrophin-1, ABBA, G-protein alpha-z, Galpha(q)-specific amine GPCRs, NFIX, SOX4, Histone H2A, MIA, Galpha(i)-specific amine GPCRs, COL9A1…
TCGA_TNBC	Enriched in SOX10hi	Metacore	actin-myosin filament sliding	GO:0033275	2.27858e-06	2	1	none		0.192308	Smooth muscle myosin, MELC, MRLC, MLC1F, Actin muscle, Tropomyosin, Tropomyosin-2, ACTA1, F-Actin, Actin
TCGA_TNBC	Enriched in SOX10hi	Metacore	skeletal muscle tissue development	GO:0007519	1.79151e-07	1	1	redundant		0.0921053	SMYD1, MEGF10, Smooth muscle myosin, HLF, MELC, Epsilon-sarcoglycan, MEF2, E2A/HLF fusion protein, MLCK, MRLC, Smoothened, Collagen XIX, Alpha/epsilon-sarcoglycan, Calcipressin 1, DNER, Actin muscle, KIAA1161, SOX8, ACTA1, F-Actin, Actin
TCGA_TNBC	Enriched in SOX10hi	Metacore	neuron development	GO:0048666	2.75653e-07	1	1	redundant		0.0450928	Tubby, Ephrin-B receptors, Cardiotrophin-1, Galpha(i)-specific amine GPCRs, Vax2, Semaphorin 6C, Ephrin-B receptor 3, BC027072, MICAL-L1, G-protein alpha-i family, Galpha(i)-specific nucleotide-like GPCRs, CHST3, CDEP, Prolargin, DCAMKL2, NRTN, DLX5, Galpha(q)-specific peptide GPCRs, LRFN4, Kalirin, GFRalpha3, Neurocan, PDE, MEF2, IGF-1 receptor, PTPR-zeta, UGT8, Tissue kallikreins, ARTN, Frizzle…
TCGA_TNBC	Enriched in SOX10hi	Metacore	regulation of muscle system process	GO:0090257	5.89114e-07	1	1	redundant		0.0752351	AKAP1, Galpha(q)-specific amine GPCRs, Galpha(i)-specific amine GPCRs, Smooth muscle myosin, Adenosine A1 receptor, RGS2, Galpha(i)-specific nucleotide-like GPCRs, MELC, Galpha(q)-specific peptide GPCRs, MAFbx, PDE, MEF2, MLCK, CHRM, MRLC, PDE9A, Galpha(i)-specific peptide GPCRs, Alpha-2B adrenergic receptor, MYRL2, MEF2A, ACM1, Tropomyosin, ACM3, MIG6
METABRIC_TNBC	Enriched in SOX10hi	Metacore	positive regulation of RNA metabolic process	GO:0051254	7.4186e-07	1	1	redundant		0.0214823	ELF5, Holotransferrin, SOX10, Frizzled, NFIX, Galpha(i)-specific amine GPCRs, Galpha(i)-specific peptide GPCRs, TOP2 alpha, AP-2C, ZNF462, FOXC1/2, NFIB, AP-2, Mn(III)-Apotransferrin, CTIP1, HEY2, TOP2, RGMa, SFRP1, DLX2, TRAP25, Galanin, c-Myc, ODD1, En1, DLX5, Galpha(q)-specific peptide GPCRs, FOXC1, SLM-2, LMO4, SOX8, POLR2G, CITED4, Rad21, Apotransferrin, NF-I, ATAD2, Transferrin, CRP3 (MLP),…
TCGA_TNBC	Enriched in SOX10hi	Metacore	renal system development	GO:0072001	9.08497e-07	1	1	redundant		0.0642202	SOX4, ITGA6, FOXC1/2, FOXC2, SMP30, Aquaporin 2, Myosin I, RAR, Galpha(q)-specific peptide GPCRs, Epsilon-sarcoglycan, FOXC1, MEF2, RARbeta, Smoothened, SMAD6, Galpha(i)-specific peptide GPCRs, Alpha/epsilon-sarcoglycan, Actin muscle, AP-2, Tcf(Lef), SFRP1, FGFR2, ODD1, SOX8, PRKX, F-Actin, NF-I, Actin
METABRIC_TNBC	Enriched in SOX10hi	Metacore	positive regulation of RNA biosynthetic process	GO:1902680	9.20533e-07	1	1	redundant		0.0216426	ELF5, Holotransferrin, SOX10, Frizzled, NFIX, Galpha(i)-specific amine GPCRs, Galpha(i)-specific peptide GPCRs, TOP2 alpha, AP-2C, ZNF462, FOXC1/2, NFIB, AP-2, Mn(III)-Apotransferrin, CTIP1, HEY2, TOP2, RGMa, SFRP1, DLX2, TRAP25, Galanin, c-Myc, ODD1, En1, DLX5, Galpha(q)-specific peptide GPCRs, FOXC1, LMO4, SOX8, POLR2G, CITED4, Rad21, Apotransferrin, NF-I, ATAD2, Transferrin, CRP3 (MLP), Beta-2…
TCGA_TNBC	Enriched in SOX10hi	Metacore	neural crest cell differentiation	GO:0014033	1.57663e-06	2	1	redundant		0.123894	Galpha(q)-specific amine GPCRs, Semaphorin 6C, FOXC1/2, FOXC2, NRTN, Galpha(q)-specific peptide GPCRs, FOXC1, MEF2, SOX10, Smoothened, AP-2, Tcf(Lef), SFRP1, SOX8
METABRIC_TNBC	Enriched in SOX10hi	Metacore	mesenchymal cell development	GO:0014031	1.61022e-06	1	1	redundant		0.0685714	SOX10, VANGL2, Galpha(q)-specific amine GPCRs, S100, FOXC1/2, AP-2, HEY2, SFRP1, Galpha(q)-specific peptide GPCRs, FOXC1, SOX8, RDH10
METABRIC_TNBC	Enriched in SOX10hi	Metacore	positive regulation of nucleic acid-templated transcription	GO:1903508	1.71968e-06	1	1	redundant		0.0213603	ELF5, Holotransferrin, SOX10, Frizzled, NFIX, Galpha(i)-specific amine GPCRs, Galpha(i)-specific peptide GPCRs, TOP2 alpha, AP-2C, ZNF462, FOXC1/2, NFIB, AP-2, Mn(III)-Apotransferrin, CTIP1, HEY2, TOP2, RGMa, SFRP1, DLX2, TRAP25, Galanin, c-Myc, ODD1, En1, DLX5, Galpha(q)-specific peptide GPCRs, FOXC1, LMO4, SOX8, CITED4, Rad21, Apotransferrin, NF-I, ATAD2, Transferrin, CRP3 (MLP), Beta-2 transfe…
TCGA_TNBC	Enriched in SOX10hi	Metacore	neuron projection development	GO:0031175	2.11081e-06	1	1	redundant		0.0472895	Tubby, Ephrin-B receptors, Galpha(i)-specific amine GPCRs, Vax2, Semaphorin 6C, Ephrin-B receptor 3, MICAL-L1, G-protein alpha-i family, Galpha(i)-specific nucleotide-like GPCRs, CHST3, CDEP, Prolargin, NRTN, DLX5, Galpha(q)-specific peptide GPCRs, LRFN4, Kalirin, GFRalpha3, Neurocan, MEF2, IGF-1 receptor, PTPR-zeta, UGT8, Tissue kallikreins, ARTN, Frizzled, Smoothened, Galpha(i)-specific peptide…
METABRIC_TNBC	Enriched in SOX10hi	Metacore	iron ion import into cell	GO:0097459	2.70677e-06	1	1	redundant		0.384615	Holotransferrin, Mn(III)-Apotransferrin, Apotransferrin, Transferrin, Beta-2 transferrin
METABRIC_TNBC	Enriched in SOX10hi	Metacore	epithelial tube morphogenesis	GO:0060562	3.30004e-06	1	1	redundant		0.0383795	Ectodin, VANGL2, Frizzled, Galpha(i)-specific peptide GPCRs, AP-2C, FOXC1/2, AP-2, RGMa, SFRP1, COBL, MGP, c-Myc, ODD1, Cathepsin V, Galpha(q)-specific peptide GPCRs, LMO4, SOX8, RDH10
TCGA_TNBC	Enriched in SOX10hi	Metacore	neuron projection morphogenesis	GO:0048812	3.30678e-06	1	1	redundant		0.0531401	Ephrin-B receptors, Galpha(i)-specific amine GPCRs, Vax2, Semaphorin 6C, Ephrin-B receptor 3, Galpha(i)-specific nucleotide-like GPCRs, CDEP, Prolargin, DLX5, Galpha(q)-specific peptide GPCRs, LRFN4, Kalirin, GFRalpha3, Neurocan, MEF2, IGF-1 receptor, PTPR-zeta, UGT8, Tissue kallikreins, ARTN, Frizzled, Smoothened, Galpha(i)-specific peptide GPCRs, S100, Ephrin-B receptor 1, MEF2A, COBL, FGFR2, B…
METABRIC_TNBC	Enriched in SOX10hi	Metacore	cellular cation homeostasis	GO:0030003	3.78142e-06	1	1	redundant		0.0300261	Calretinin, Holotransferrin, IP3R3, ATP6V1B, Frizzled, Galpha(q)-specific amine GPCRs, Galpha(i)-specific amine GPCRs, Galpha(i)-specific peptide GPCRs, Metallothionein-I, S100, ATP6V1B1, IP3 receptor, Mn(III)-Apotransferrin, NOL3, G-protein gamma, CCKBR, c-Myc, NGAL, Galpha(q)-specific peptide GPCRs, Apotransferrin, Transferrin, CRP3 (MLP), Beta-2 transferrin
TCGA_TNBC	Enriched in SOX10hi	Metacore	blood circulation	GO:0008015	3.84839e-06	1	1	redundant		0.0538721	Galpha(q)-specific amine GPCRs, Galpha(i)-specific amine GPCRs, KCNMB1, NPY1R, Adenosine A1 receptor, FOXC1/2, RGS2, FOXC2, Galpha(i)-specific nucleotide-like GPCRs, MELC, Galpha(q)-specific peptide GPCRs, FOXC1, POMC, PDE, MLCK, CHRM, MRLC, MLC1F, Tissue kallikreins, Kallikrein 1, SMAD6, Galpha(i)-specific peptide GPCRs, Alpha-2B adrenergic receptor, Calcipressin 1, Actin muscle, ACM1, Tropomyos…
TCGA_TNBC	Enriched in SOX10hi	Metacore	striated muscle cell differentiation	GO:0051146	3.93428e-06	1	1	redundant		0.0690691	SOX6, Smooth muscle myosin, RAR, Galpha(q)-specific peptide GPCRs, MEF2, RARbeta, MLCK, MRLC, Smoothened, Galpha(i)-specific peptide GPCRs, PTPLA, Calcipressin 1, DNER, Actin muscle, MEF2A, Tropomyosin, Tcf(Lef), Tropomodulin-2, KIAA1161, MYOZ1, ACTA1, F-Actin, Actin
METABRIC_TNBC	Enriched in SOX10hi	Metacore	positive regulation of nucleobase-containing compound metabolic process	GO:0045935	4.20191e-06	1	1	redundant		0.0192132	ELF5, Holotransferrin, SOX10, Aurora-B, Frizzled, Galpha(q)-specific amine GPCRs, NFIX, Galpha(i)-specific amine GPCRs, Galpha(i)-specific peptide GPCRs, TOP2 alpha, AP-2C, ZNF462, FOXC1/2, NFIB, AP-2, Mn(III)-Apotransferrin, CTIP1, HEY2, TOP2, RGMa, SFRP1, DLX2, TRAP25, Galanin, c-Myc, ODD1, En1, DLX5, Galpha(q)-specific peptide GPCRs, FOXC1, SLM-2, LMO4, SOX8, POLR2G, CITED4, Rad21, Apotransfer…
TCGA_TNBC	Enriched in SOX10hi	Metacore	heart development	GO:0007507	4.91748e-06	1	1	redundant		0.047619	SMYD1, SOX6, Ephrin-B receptors, Galpha(q)-specific amine GPCRs, SOX4, Smooth muscle myosin, NPY1R, FOXC1/2, FOXC2, Collagen II, RAR, MELC, KCNK2, Galpha(q)-specific peptide GPCRs, FOXC1, ANKS6, PDE, Oct-3/4, MEF2, RARbeta, MLCK, MRLC, Tissue kallikreins, NPY5R, Frizzled, Smoothened, SMAD6, Galpha(i)-specific peptide GPCRs, Actin muscle, MEF2A, AP-2, Tropomyosin, TrkC, FGFR2, ODD1, F-Actin, Actin…
METABRIC_TNBC	Enriched in SOX10hi	Metacore	cellular ion homeostasis	GO:0006873	4.95868e-06	1	1	redundant		0.0293742	Calretinin, Holotransferrin, IP3R3, ATP6V1B, Frizzled, Galpha(q)-specific amine GPCRs, Galpha(i)-specific amine GPCRs, Galpha(i)-specific peptide GPCRs, Metallothionein-I, S100, ATP6V1B1, IP3 receptor, Mn(III)-Apotransferrin, NOL3, G-protein gamma, CCKBR, c-Myc, NGAL, Galpha(q)-specific peptide GPCRs, Apotransferrin, Transferrin, CRP3 (MLP), Beta-2 transferrin
METABRIC_TNBC	Enriched in SOX10hi	Metacore	regulation of stress-activated MAPK cascade	GO:0032872	4.95868e-06	1	1	redundant		0.048951	Holotransferrin, VANGL2, Frizzled, Ephrin-B receptors, Galpha(i)-specific peptide GPCRs, Ephrin-B receptor 1, Mn(III)-Apotransferrin, SFRP1, CBS, c-Myc, Galpha(q)-specific peptide GPCRs, Apotransferrin, Transferrin, Beta-2 transferrin
METABRIC_TNBC	Enriched in SOX10hi	Metacore	regulation of JUN kinase activity	GO:0043506	4.95868e-06	1	1	redundant		0.078125	Holotransferrin, VANGL2, Frizzled, Galpha(i)-specific peptide GPCRs, Mn(III)-Apotransferrin, SFRP1, CBS, Apotransferrin, Transferrin, Beta-2 transferrin
METABRIC_TNBC	Enriched in SOX10hi	Metacore	regulation of stress-activated protein kinase signaling cascade	GO:0070302	5.00224e-06	1	1	redundant		0.0487805	Holotransferrin, VANGL2, Frizzled, Ephrin-B receptors, Galpha(i)-specific peptide GPCRs, Ephrin-B receptor 1, Mn(III)-Apotransferrin, SFRP1, CBS, c-Myc, Galpha(q)-specific peptide GPCRs, Apotransferrin, Transferrin, Beta-2 transferrin
METABRIC_TNBC	Enriched in SOX10hi	Metacore	cellular metal ion homeostasis	GO:0006875	5.11486e-06	1	1	redundant		0.0317221	Calretinin, Holotransferrin, IP3R3, Frizzled, Galpha(q)-specific amine GPCRs, Galpha(i)-specific amine GPCRs, Galpha(i)-specific peptide GPCRs, Metallothionein-I, S100, IP3 receptor, Mn(III)-Apotransferrin, NOL3, G-protein gamma, CCKBR, c-Myc, NGAL, Galpha(q)-specific peptide GPCRs, Apotransferrin, Transferrin, CRP3 (MLP), Beta-2 transferrin
METABRIC_TNBC	Enriched in SOX10hi	Metacore	cation homeostasis	GO:0055080	5.28446e-06	1	1	redundant		0.028169	Calretinin, Holotransferrin, IP3R3, ATP6V1B, Frizzled, Galpha(q)-specific amine GPCRs, Galpha(i)-specific amine GPCRs, Galpha(i)-specific peptide GPCRs, Metallothionein-I, S100, ATP6V1B1, IP3 receptor, AP-2, Mn(III)-Apotransferrin, NOL3, G-protein gamma, CCKBR, c-Myc, NGAL, Galpha(q)-specific peptide GPCRs, Apotransferrin, Transferrin, CRP3 (MLP), Beta-2 transferrin
METABRIC_TNBC	Enriched in SOX10hi	Metacore	mesangial cell differentiation	GO:0072007	6.56851e-06	1	1	redundant		0.3125	FOXC1/2, Actin muscle, ODD1, F-Actin, Actin
METABRIC_TNBC	Enriched in SOX10hi	Metacore	inorganic ion homeostasis	GO:0098771	7.19643e-06	1	1	redundant		0.0275862	Calretinin, Holotransferrin, IP3R3, ATP6V1B, Frizzled, Galpha(q)-specific amine GPCRs, Galpha(i)-specific amine GPCRs, Galpha(i)-specific peptide GPCRs, Metallothionein-I, S100, ATP6V1B1, IP3 receptor, AP-2, Mn(III)-Apotransferrin, NOL3, G-protein gamma, CCKBR, c-Myc, NGAL, Galpha(q)-specific peptide GPCRs, Apotransferrin, Transferrin, CRP3 (MLP), Beta-2 transferrin
TCGA_TNBC	Enriched in SOX10hi	Metacore	myofibril assembly	GO:0030239	7.78935e-06	1	1	redundant		0.129032	Smooth muscle myosin, MEF2, MLCK, MRLC, Actin muscle, MEF2A, Tropomyosin, Tropomodulin-2, MYOZ1, ACTA1, F-Actin, Actin
TCGA_TNBC	Enriched in SOX10hi	Metacore	regulation of vasoconstriction	GO:0019229	8.15047e-06	1	1	redundant		0.116071	Galpha(q)-specific amine GPCRs, Galpha(i)-specific amine GPCRs, NPY1R, Galpha(q)-specific peptide GPCRs, PDE, CHRM, Tissue kallikreins, Kallikrein 1, SMAD6, Galpha(i)-specific peptide GPCRs, Alpha-2B adrenergic receptor, ACM1, ACM3
TCGA_TNBC	Enriched in SOX10hi	Metacore	muscle cell differentiation	GO:0042692	8.15047e-06	1	1	redundant		0.0597701	SOX6, MEGF10, Smooth muscle myosin, RAR, EPAS1, Galpha(q)-specific peptide GPCRs, MEF2, RARbeta, MLCK, MRLC, Smoothened, SMAD6, Galpha(i)-specific peptide GPCRs, PTPLA, Calcipressin 1, DNER, Actin muscle, MEF2A, Tropomyosin, Tcf(Lef), Tropomodulin-2, KIAA1161, MYOZ1, ACTA1, F-Actin, Actin
METABRIC_TNBC	Enriched in SOX10hi	Metacore	ion homeostasis	GO:0050801	8.17767e-06	1	1	redundant		0.027366	Calretinin, Holotransferrin, IP3R3, ATP6V1B, Frizzled, Galpha(q)-specific amine GPCRs, Galpha(i)-specific amine GPCRs, Galpha(i)-specific peptide GPCRs, Metallothionein-I, S100, ATP6V1B1, IP3 receptor, AP-2, Mn(III)-Apotransferrin, NOL3, G-protein gamma, CCKBR, c-Myc, NGAL, Galpha(q)-specific peptide GPCRs, Apotransferrin, Transferrin, CRP3 (MLP), Beta-2 transferrin
TCGA_TNBC	Enriched in SOX10hi	Metacore	vasculature development	GO:0001944	9.60565e-06	1	1	redundant		0.047619	FLJ22167, Ephrin-B receptors, SOX4, Galpha(i)-specific amine GPCRs, Ephrin-B receptor 3, FOXC1/2, FOXC2, MFGE8, Myosin I, FZD9, EPAS1, Galpha(q)-specific peptide GPCRs, FOXC1, PDE, MEF2, MLCK, Frizzled, CSPG4 (NG2), Smoothened, SMAD6, Galpha(i)-specific peptide GPCRs, Alpha-2B adrenergic receptor, S100, Ephrin-B receptor 1, Actin muscle, AP-2, MYLK1, Tcf(Lef), MMRN2, FGFR2, ODD1, PRKX, ITGB8, F-A…
METABRIC_TNBC	Enriched in SOX10hi	GSEA	MITOTIC SISTER CHROMATID SEGREGATION	GO:0000070	0.00250498	1	1	redundant	1.99324
METABRIC_TNBC	Enriched in SOX10hi	GSEA	MEIOTIC CHROMOSOME SEGREGATION	GO:0045132	0.029939	1	1	redundant	1.83879
METABRIC_TNBC	Enriched in SOX10hi	GSEA	REGULATION OF NEUROBLAST PROLIFERATION	GO:1902692	0.0424389	2	1	redundant	1.80419
TCGA_TNBC	Enriched in SOX10hi	Metacore	multicellular organismal development	GO:0007275	1e-07	1	1	redundant		0.0317051	GDF5, Collagen IX, ELF5, SMYD1, Lefty-2, Ectodin, Tubby, RAD51B, FLJ22167, GRM6, SOX6, ProSAAS, Alpha crystallin B, Histone H2, TLE2, Ephrin-B receptors, Cardiotrophin-1, Galpha(q)-specific amine GPCRs, NFIX, SOX4, Histone H2A, Galpha(i)-specific amine GPCRs, COL9A1, MEGF10, EXTL1, c-MPL, FTHFSDC1, S100A1, Vax2, Smooth muscle myosin, HLF, AP-2C, CKLFSF7, MDFI, Semaphorin 6C, MITF, MTL5, Ephrin-B …
TCGA_TNBC	Enriched in SOX10hi	Metacore	single-organism developmental process	GO:0044767	1e-07	1	1	redundant		0.0302135	GDF5, Collagen IX, ELF5, SMYD1, Lefty-2, Ectodin, Tubby, RAD51B, FLJ22167, GRM6, CalDAG-GEFII, Ropporin, SOX6, ProSAAS, Alpha crystallin B, Histone H2, TLE2, Ephrin-B receptors, Cardiotrophin-1, Galpha(q)-specific amine GPCRs, NFIX, SOX4, Histone H2A, Galpha(i)-specific amine GPCRs, COL9A1, MEGF10, EXTL1, c-MPL, FTHFSDC1, S100A1, Vax2, Smooth muscle myosin, HLF, AP-2C, KCNMB1, CKLFSF7, MDFI, Sema…
TCGA_TNBC	Enriched in SOX10hi	Metacore	generation of neurons	GO:0048699	1e-07	1	1	redundant		0.0401146	GDF5, Tubby, Ephrin-B receptors, Cardiotrophin-1, NFIX, SOX4, Galpha(i)-specific amine GPCRs, Vax2, AP-2C, Semaphorin 6C, Ephrin-B receptor 3, BC027072, MICAL-L1, G-protein alpha-i family, NRBP2, Galpha(i)-specific nucleotide-like GPCRs, CHST3, SIX3, SERPINE2, CDEP, Prolargin, Ephexin, DLX2, DCAMKL2, RAR, NRTN, ID4, FZD9, DLX5, Galpha(q)-specific peptide GPCRs, EHZF, LRFN4, Kalirin, Sidekick2, GF…
TCGA_TNBC	Enriched in SOX10hi	Metacore	cellular developmental process	GO:0048869	1e-07	1	1	redundant		0.0305483	GDF5, Collagen IX, ELF5, SMYD1, Lefty-2, Tubby, FLJ22167, CalDAG-GEFII, Ropporin, SOX6, Histone H2, Ephrin-B receptors, Cardiotrophin-1, Galpha(q)-specific amine GPCRs, NFIX, SOX4, Histone H2A, Galpha(i)-specific amine GPCRs, COL9A1, MEGF10, c-MPL, Vax2, Smooth muscle myosin, HLF, AP-2C, CKLFSF7, MDFI, Semaphorin 6C, MITF, MTL5, Ephrin-B receptor 3, BC027072, MICAL-L1, ITGA6, G-protein alpha-i fa…
TCGA_TNBC	Enriched in SOX10hi	Metacore	neurogenesis	GO:0022008	1e-07	1	1	redundant		0.0391011	GDF5, Tubby, SOX6, Ephrin-B receptors, Cardiotrophin-1, NFIX, SOX4, Galpha(i)-specific amine GPCRs, Vax2, AP-2C, Semaphorin 6C, Ephrin-B receptor 3, BC027072, MICAL-L1, G-protein alpha-i family, NRBP2, Galpha(i)-specific nucleotide-like GPCRs, CHST3, SIX3, SERPINE2, CDEP, Prolargin, Ephexin, DLX2, DCAMKL2, RAR, NRTN, ID4, FZD9, DLX5, Galpha(q)-specific peptide GPCRs, EHZF, LRFN4, Kalirin, Sidekic…
TCGA_TNBC	Enriched in SOX10hi	Metacore	smooth muscle contraction	GO:0006939	1e-07	1	1	redundant		0.172043	Galpha(q)-specific amine GPCRs, Galpha(i)-specific amine GPCRs, Smooth muscle myosin, NPY1R, Galpha(q)-specific peptide GPCRs, PDE, MLCK, CHRM, Galpha(i)-specific peptide GPCRs, Actin muscle, MYLK1, Smoothelin, ACM3, GPR66, F-Actin, Actin
TCGA_TNBC	Depleted in SOX10hi	Metacore	monocarboxylic acid metabolic process	GO:0032787	1.06439e-06	3	1	1| fatty acid metabolism		0.0358744	DHRS9, UGT, FAAH2, ELOVL5, LTB4DH, Tubulin alpha 8, OXDD, Cytochrome B5, IDH1, CROT, ACSL5, ECHP, CYP1B1, PLA2G4F, CRAT, FIC1, CYP19, Tubulin alpha, CYP4F12, UGT2B4, UGT2B11, ACACA, Acyl-CoA synthetase, FASN
TCGA_TNBC	Depleted in SOX10hi	Metacore	organic acid metabolic process	GO:0006082	1.06439e-06	2	1	1| fatty acid metabolism		0.0282332	DHRS9, UGT, P/Q-type calcium channel alpha-1A subunit, CAT-2, FAAH2, ELOVL5, SLC16A9, LTB4DH, Tubulin alpha 8, OXDD, Cytochrome B5, IDH1, ERO1Lalpha, FR-alpha, CROT, ACSL5, ERO1, ECHP, SLC7A8, CYP1B1, PLA2G4F, CRAT, FIC1, CYP19, Tubulin alpha, CYP4F12, UGT2B4, UGT2B11, ACACA, Acyl-CoA synthetase, FASN
TCGA_TNBC	Depleted in SOX10hi	Metacore	lipid metabolic process	GO:0006629	1.06439e-06	2	1	1| fatty acid metabolism		0.0241423	SULT2B1, StARD4, DHRS9, UGT, PLA2G4E, FAAH2, ELOVL5, Leptin receptor, LTB4DH, GPD1L, Tubulin alpha 8, Aldose reductase, GATA Group, Galpha(i)-specific nucleotide-like GPCRs, Cytochrome B5, ALDR, UGCG, CROT, NADPH:adrenodoxin oxidoreductase, ACSL5, ECHP, PCSK9, CYP1B1, MGF, PLA2G4F, CRAT, FIC1, DHC24, CYP19, Tubulin alpha, CYP4F12, NCEH1, AK1BA, UGT2B4, MOGAT2, ACACA, Acyl-CoA synthetase, FASN
METABRIC_TNBC	Depleted in SOX10hi	Metacore	lipid metabolic process	GO:0006629	2.34845e-06	2	0	1| fatty acid metabolism		0.0165184	GATA Group, GATA-3
METABRIC_TNBC	Depleted in SOX10hi	Metacore	monocarboxylic acid metabolic process	GO:0032787	2.42831e-06	3	0	1| fatty acid metabolism		0.0254111	C4A protein, C4, LBP, C4B protein
METABRIC_TNBC	Depleted in SOX10hi	Metacore	small molecule catabolic process	GO:0044282	2.42831e-06	1	1	1| fatty acid metabolism		0.0339806	Aldose reductase, GATA Group, ALDR, GATA-3
METABRIC_TNBC	Depleted in SOX10hi	Metacore	flavonoid glucuronidation	GO:0052696	2.42831e-06	1	1	1| fatty acid metabolism		0.1875	GUCY1A3, Galpha(q)-specific nucleotide-like GPCRs, Galpha(i)-specific nucleotide-like GPCRs, Guanylate cyclase, Guanylate cyclase alpha
METABRIC_TNBC	Depleted in SOX10hi	Metacore	cellular glucuronidation	GO:0052695	3.03393e-06	2	1	1| fatty acid metabolism		0.176471	GUCY1A3, Galpha(q)-specific nucleotide-like GPCRs, Galpha(i)-specific nucleotide-like GPCRs, P2Y1, Guanylate cyclase, Guanylate cyclase alpha
METABRIC_TNBC	Depleted in SOX10hi	Metacore	uronic acid metabolic process	GO:0006063	5.65038e-06	3	1	1| fatty acid metabolism		0.15	DR4(TNFRSF10A), GUCY1A3, IL20RA, Galpha(q)-specific putative/unclassified GPCRs, UGT, TRIM34, Amphiregulin, C4A protein, IL-15, HNF3-alpha, Leptin receptor, Galpha(q)-specific nucleotide-like GPCRs, LEPROT, Aldose reductase, GATA Group, Galpha(i)-specific nucleotide-like GPCRs, C4, CISH, P2Y2, IP3 receptor, Androgen receptor, ALDR, IDH1, ERO1Lalpha, FR-alpha, STAMP1, CROT, P2Y1, Keratin 18, ACSL5…
METABRIC_TNBC	Depleted in SOX10hi	Metacore	glucuronate metabolic process	GO:0019585	5.65038e-06	2	1	1| fatty acid metabolism		0.15	BVRA, CYP4B1, CYP4F11, DHRS9, Leptin receptor, LTB4DH, GPD1L, Tubulin alpha 8, OXDD, Aldose reductase, Cytochrome B5, ALDR, IDH1, ERO1Lalpha, CYP4Z2P, STAMP1, CROT, NADPH:adrenodoxin oxidoreductase, ERO1, ECHP, GSHR, CYP1B1, CRAT, DHC24, CYP19, Tubulin alpha, CYP4F12, AK1BA, FASN
TCGA_TNBC	Depleted in SOX10hi	Metacore	fatty acid metabolic process	GO:0006631	3.0199e-05	3	1	1| fatty acid metabolism		0.0393519	UGT, FAAH2, ELOVL5, LTB4DH, Tubulin alpha 8, Cytochrome B5, CROT, ACSL5, ECHP, CYP1B1, PLA2G4F, CRAT, Tubulin alpha, CYP4F12, ACACA, Acyl-CoA synthetase, FASN
TCGA_TNBC	Depleted in SOX10hi	Metacore	steroid metabolic process	GO:0008202	3.17423e-05	4	1	1| fatty acid metabolism		0.0445104	SULT2B1, StARD4, DHRS9, UGT, Leptin receptor, Aldose reductase, ALDR, NADPH:adrenodoxin oxidoreductase, PCSK9, CYP1B1, FIC1, DHC24, CYP19, AK1BA, UGT2B4
TCGA_TNBC	Depleted in SOX10hi	Metacore	carboxylic acid metabolic process	GO:0019752	3.29173e-05	2	1	1| fatty acid metabolism		0.0265306	DHRS9, UGT, CAT-2, FAAH2, ELOVL5, LTB4DH, Tubulin alpha 8, OXDD, Cytochrome B5, IDH1, CROT, ACSL5, ECHP, SLC7A8, CYP1B1, PLA2G4F, CRAT, FIC1, CYP19, Tubulin alpha, CYP4F12, UGT2B4, UGT2B11, ACACA, Acyl-CoA synthetase, FASN
METABRIC_TNBC	Depleted in SOX10hi	Metacore	steroid metabolic process	GO:0008202	4.36321e-05	4	0	1| fatty acid metabolism		0.0326409	GUCY1A3, Galpha(q)-specific nucleotide-like GPCRs, Galpha(i)-specific nucleotide-like GPCRs, Guanylate cyclase, Guanylate cyclase alpha
METABRIC_TNBC	Depleted in SOX10hi	Metacore	organic acid metabolic process	GO:0006082	4.36321e-05	2	0	1| fatty acid metabolism		0.0173042	GUCY1A3, Galpha(q)-specific nucleotide-like GPCRs, Galpha(i)-specific nucleotide-like GPCRs, Guanylate cyclase, Guanylate cyclase alpha
METABRIC_TNBC	Depleted in SOX10hi	Metacore	carboxylic acid metabolic process	GO:0019752	4.36321e-05	2	0	1| fatty acid metabolism		0.0183673	BVRA, GUCY1A3, SULT2B1, PPAP, SAT-1, UGT, P/Q-type calcium channel alpha-1A subunit, CAT-2, PLA2G4E, IL-15, ELOVL5, LAMR1, Galpha(q)-specific nucleotide-like GPCRs, GPD1L, OXDD, Aldose reductase, GATA Group, Galpha(i)-specific nucleotide-like GPCRs, ALDR, IDH1, UGCG, ERO1Lalpha, FR-alpha, CROT, NADPH:adrenodoxin oxidoreductase, ERO1, PCSK9, GSHR, SLC7A8, PLA2G4F, CRAT, Synphilin 1, Guanylate cycl…
METABRIC_TNBC	Depleted in SOX10hi	Metacore	single-organism catabolic process	GO:0044712	4.36321e-05	1	1	1| fatty acid metabolism		0.0182002	PLA2G4E, Tubulin alpha 8, Aldose reductase, CROT, ECHP, CYP1B1, PLA2G4F, CRAT, Tubulin alpha, AK1BA
TCGA_TNBC	Depleted in SOX10hi	Metacore	oxidation-reduction process	GO:0055114	6.50775e-05	2	1	1| fatty acid metabolism		0.0232932	BVRA, CYP4B1, CYP4F11, DHRS9, Leptin receptor, LTB4DH, GPD1L, Tubulin alpha 8, OXDD, Aldose reductase, Cytochrome B5, ALDR, IDH1, ERO1Lalpha, CYP4Z2P, STAMP1, CROT, NADPH:adrenodoxin oxidoreductase, ERO1, ECHP, GSHR, CYP1B1, CRAT, DHC24, CYP19, Tubulin alpha, CYP4F12, AK1BA, FASN
METABRIC_TNBC	Depleted in SOX10hi	Metacore	oxidation-reduction process	GO:0055114	0.000174859	2	0	1| fatty acid metabolism		0.015261	GATA Group, GATA-3
METABRIC_TNBC	Depleted in SOX10hi	Metacore	cellular lipid metabolic process	GO:0044255	0.000203928	2	1	1| fatty acid metabolism		0.0150555	GATA Group, GATA-3
TCGA_TNBC	Depleted in SOX10hi	Metacore	cellular lipid metabolic process	GO:0044255	0.000238007	2	0	1| fatty acid metabolism		0.022187	StARD4, DHRS9, UGT, PLA2G4E, FAAH2, ELOVL5, LTB4DH, GPD1L, Tubulin alpha 8, Aldose reductase, GATA Group, Cytochrome B5, UGCG, CROT, ACSL5, ECHP, PCSK9, CYP1B1, MGF, PLA2G4F, CRAT, Tubulin alpha, CYP4F12, AK1BA, MOGAT2, ACACA, Acyl-CoA synthetase, FASN
METABRIC_TNBC	Depleted in SOX10hi	Metacore	fatty acid metabolic process	GO:0006631	0.000265497	3	0	1| fatty acid metabolism		0.025463	DR4(TNFRSF10A), IL20RA, Galpha(q)-specific putative/unclassified GPCRs, UGT, TRIM34, IL-15, Leptin receptor, Galpha(q)-specific nucleotide-like GPCRs, LEPROT, Aldose reductase, GATA Group, Galpha(i)-specific nucleotide-like GPCRs, CISH, P2Y2, IP3 receptor, Androgen receptor, ALDR, ERO1Lalpha, FR-alpha, P2Y1, Keratin 18, ACSL5, ERO1, PCSK9, LBP, G-protein gamma, MuRF1, G-protein gamma 12, CYP1B1, …
TCGA_TNBC	Depleted in SOX10hi	Metacore	cAMP biosynthetic process	GO:0006171	0.000544689	1	1	1| fatty acid metabolism		0.15625	GUCY1A3, Galpha(q)-specific nucleotide-like GPCRs, Galpha(i)-specific nucleotide-like GPCRs, Guanylate cyclase, Guanylate cyclase alpha
METABRIC_TNBC	Depleted in SOX10hi	Metacore	alcohol catabolic process	GO:0046164	0.000562417	1	1	1| fatty acid metabolism		0.0746269	UGT, CYP1B1, CYP19, UGT2B4, UGT2B11
METABRIC_TNBC	Depleted in SOX10hi	Metacore	cellular lipid catabolic process	GO:0044242	0.000676227	3	1	1| fatty acid metabolism		0.0318725	Aldose reductase, GATA Group, ALDR, Synphilin 1, Guanylate cyclase, GATA-3
METABRIC_TNBC	Depleted in SOX10hi	Metacore	fatty acid beta-oxidation	GO:0006635	0.00069848	2	1	1| fatty acid metabolism		0.0694444	SAT-1, StARD4, Amphiphysin I, HAG-2, P/Q-type calcium channel alpha-1A subunit, CAT-2, Amphiregulin, C4A protein, TMEM63C, LAMR1, SLC1A1/EAAT3, SLC16A9, Leptin receptor, NET, Mfsd2, Galpha(q)-specific nucleotide-like GPCRs, Synaptotagmin XVII, GATA Group, Galpha(i)-specific nucleotide-like GPCRs, C4, Cytochrome B5, IP3 receptor, Androgen receptor, SN1, ERO1Lalpha, SLC4A8, FR-alpha, STAMP1, CLCA1,…
TCGA_TNBC	Depleted in SOX10hi	Metacore	fructose metabolic process	GO:0006000	0.000796373	1	1	1| fatty acid metabolism		0.235294	Aldose reductase, ALDR, F16Q, F16P
TCGA_TNBC	Depleted in SOX10hi	Metacore	lipid catabolic process	GO:0016042	0.000796373	1	1	1| fatty acid metabolism		0.0361111	PLA2G4E, Tubulin alpha 8, Aldose reductase, Galpha(i)-specific nucleotide-like GPCRs, CROT, ECHP, CYP1B1, PLA2G4F, CRAT, Tubulin alpha, CYP4F12, NCEH1, AK1BA
TCGA_TNBC	Depleted in SOX10hi	Metacore	cellular lipid catabolic process	GO:0044242	0.00224359	3	0	1| fatty acid metabolism		0.0398406	PLA2G4E, Tubulin alpha 8, Aldose reductase, CROT, ECHP, CYP1B1, PLA2G4F, CRAT, Tubulin alpha, AK1BA
TCGA_TNBC	Depleted in SOX10hi	Metacore	sorbitol biosynthetic process	GO:0006061	0.0025565	1	1	1| fatty acid metabolism		1	Aldose reductase, ALDR
TCGA_TNBC	Depleted in SOX10hi	Metacore	daunorubicin metabolic process	GO:0044597	0.0025565	1	1	1| fatty acid metabolism		0.3	Aldose reductase, ALDR, AK1BA
TCGA_TNBC	Depleted in SOX10hi	Metacore	doxorubicin metabolic process	GO:0044598	0.0025565	1	1	1| fatty acid metabolism		0.3	Aldose reductase, ALDR, AK1BA
METABRIC_TNBC	Depleted in SOX10hi	GSEA	FATTY ACID DERIVATIVE METABOLIC PROCESS	GO:1901568	0.00828877	1	1	1| fatty acid metabolism	-2.01762
METABRIC_TNBC	Depleted in SOX10hi	GSEA	UNSATURATED FATTY ACID METABOLIC PROCESS	GO:0033559	0.00995234	1	1	1| fatty acid metabolism	-2.02452
METABRIC_TNBC	Depleted in SOX10hi	GSEA	ICOSANOID METABOLIC PROCESS	GO:0006690	0.0154543	1	1	1| fatty acid metabolism	-1.9851
METABRIC_TNBC	Depleted in SOX10hi	GSEA	FATTY ACID METABOLIC PROCESS	GO:0006631	0.0159117	3	0	1| fatty acid metabolism	-1.96226
TCGA_TNBC	Depleted in SOX10hi	GSEA	CELLULAR GLUCURONIDATION	GO:0052695	0.017	2	0	1| fatty acid metabolism	-1.95
TCGA_TNBC	Depleted in SOX10hi	GSEA	URONIC ACID METABOLIC PROCESS	GO:0006063	0.021	3	0	1| fatty acid metabolism	-1.93
TCGA_TNBC	Depleted in SOX10hi	GSEA	STEROID METABOLIC PROCESS	GO:0008202	0.023	4	0	1| fatty acid metabolism	-1.92
METABRIC_TNBC	Depleted in SOX10hi	GSEA	FATTY ACID BETA OXIDATION	GO:0006635	0.0434792	2	0	1| fatty acid metabolism	-1.88872
TCGA_TNBC	Depleted in SOX10hi	Metacore	small molecule metabolic process	GO:0044281	1e-07	2	1	1| fatty acid metabolism		0.0250464	GUCY1A3, SULT2B1, PPAP, SAT-1, CYP4F11, DHRS9, UGT, P/Q-type calcium channel alpha-1A subunit, CAT-2, FAAH2, ELOVL5, SLC16A9, Leptin receptor, LTB4DH, Galpha(q)-specific nucleotide-like GPCRs, GPD1L, Tubulin alpha 8, OXDD, Aldose reductase, Galpha(i)-specific nucleotide-like GPCRs, Cytochrome B5, ALDR, IDH1, ERO1Lalpha, FR-alpha, CROT, NADPH:adrenodoxin oxidoreductase, ACSL5, ERO1, ECHP, PCSK9, G…
METABRIC_TNBC	Depleted in SOX10hi	Metacore	small molecule metabolic process	GO:0044281	1e-07	2	0	1| fatty acid metabolism		0.0166976	F16Q, F16P
TCGA_TNBC	Depleted in SOX10hi	Metacore	response to chemical	GO:0042221	5.8627e-05	1	1	10| inflammation		0.0135672	DR4(TNFRSF10A), CYP4B1, GUCY1A3, IL20RA, Semaphorin 3C, Galpha(q)-specific putative/unclassified GPCRs, UGT, TRIM34, Amphiregulin, C4A protein, IL-15, HNF3-alpha, Leptin receptor, NET, LTB4DH, Galpha(q)-specific nucleotide-like GPCRs, LEPROT, Aldose reductase, GATA Group, Galpha(i)-specific nucleotide-like GPCRs, C4, CISH, P2Y2, Cytochrome B5, IP3 receptor, Androgen receptor, ALDR, IDH1, ERO1Lalp…
TCGA_TNBC	Depleted in SOX10hi	Metacore	response to organic substance	GO:0010033	6.4244e-05	1	1	10| inflammation		0.0151771	DR4(TNFRSF10A), GUCY1A3, IL20RA, Galpha(q)-specific putative/unclassified GPCRs, UGT, TRIM34, Amphiregulin, C4A protein, IL-15, HNF3-alpha, Leptin receptor, Galpha(q)-specific nucleotide-like GPCRs, LEPROT, Aldose reductase, GATA Group, Galpha(i)-specific nucleotide-like GPCRs, C4, CISH, P2Y2, IP3 receptor, Androgen receptor, ALDR, IDH1, ERO1Lalpha, FR-alpha, STAMP1, CROT, P2Y1, Keratin 18, ACSL5…
METABRIC_TNBC	Depleted in SOX10hi	Metacore	inflammatory response	GO:0006954	0.000123619	2	1	10| inflammation		0.0198413	C4A protein, C4, C4B protein
METABRIC_TNBC	Depleted in SOX10hi	Metacore	xenobiotic metabolic process	GO:0006805	0.0001582	2	1	10| inflammation		0.0551181	CAT-2, SLC1A1/EAAT3, SN1, FR-alpha, SLC7A8, FIC1, CAT-3, OSTalpha, Acyl-CoA synthetase
TCGA_TNBC	Depleted in SOX10hi	Metacore	cellular response to chemical stimulus	GO:0070887	0.00020993	1	1	10| inflammation		0.0154312	DR4(TNFRSF10A), IL20RA, Galpha(q)-specific putative/unclassified GPCRs, UGT, TRIM34, IL-15, Leptin receptor, Galpha(q)-specific nucleotide-like GPCRs, LEPROT, Aldose reductase, GATA Group, Galpha(i)-specific nucleotide-like GPCRs, CISH, P2Y2, IP3 receptor, Androgen receptor, ALDR, ERO1Lalpha, FR-alpha, CLCA1, P2Y1, Keratin 18, ACSL5, ERO1, PCSK9, LBP, G-protein gamma, MuRF1, G-protein gamma 12, C…
METABRIC_TNBC	Depleted in SOX10hi	Metacore	response to xenobiotic stimulus	GO:0009410	0.000265497	4	1	10| inflammation		0.048951	Galpha(q)-specific nucleotide-like GPCRs, Galpha(i)-specific nucleotide-like GPCRs, P2Y2, P2Y1
METABRIC_TNBC	Depleted in SOX10hi	Metacore	acute inflammatory response	GO:0002526	0.000265497	2	1	10| inflammation		0.0492958	Semaphorin 3C, Amphiphysin I, Galpha(q)-specific putative/unclassified GPCRs, NET1(TSPAN1), HAG-2, P/Q-type calcium channel alpha-1A subunit, C4A protein, CRCM, Leptin receptor, Galpha(q)-specific nucleotide-like GPCRs, LEPROT, Synaptotagmin XVII, GPD1L, GATA Group, Galpha(i)-specific nucleotide-like GPCRs, C4, P2Y2, IP3 receptor, Androgen receptor, SN1, UGCG, ERO1Lalpha, Semaphorin 3F, CADPS2, C…
METABRIC_TNBC	Depleted in SOX10hi	Metacore	response to inorganic substance	GO:0010035	0.000265497	1	1	10| inflammation		0.0170758	Aldose reductase, ALDR, AK1BA
TCGA_TNBC	Depleted in SOX10hi	Metacore	response to external stimulus	GO:0009605	0.000267163	1	1	10| inflammation		0.0163488	DR4(TNFRSF10A), GUCY1A3, Semaphorin 3C, Galpha(q)-specific putative/unclassified GPCRs, UGT, TRIM34, P/Q-type calcium channel alpha-1A subunit, USP53, C4A protein, IL-15, BMAL2, Leptin receptor, Galpha(q)-specific nucleotide-like GPCRs, GATA Group, Galpha(i)-specific nucleotide-like GPCRs, C4, P2Y2, SN1, FR-alpha, Semaphorin 3F, CADPS2, P2Y1, ACSL5, PCSK9, LBP, GSHR, G-protein gamma, G-protein ga…
METABRIC_TNBC	Depleted in SOX10hi	Metacore	response to molecule of bacterial origin	GO:0002237	0.000298807	1	1	10| inflammation		0.0206677	SULT2B1, PPAP, SAT-1, P/Q-type calcium channel alpha-1A subunit, ELOVL5, Tubulin alpha 8, IDH1, ACSL5, ECHP, GSHR, Tubulin alpha, ACACA, Acyl-CoA synthetase, FASN
METABRIC_TNBC	Depleted in SOX10hi	Metacore	chronic inflammatory response	GO:0002544	0.000299243	1	1	10| inflammation		0.16	DR4(TNFRSF10A), CYP4B1, GUCY1A3, IL20RA, Semaphorin 3C, Galpha(q)-specific putative/unclassified GPCRs, UGT, TRIM34, Amphiregulin, C4A protein, IL-15, HNF3-alpha, Leptin receptor, NET, LTB4DH, Galpha(q)-specific nucleotide-like GPCRs, LEPROT, Aldose reductase, GATA Group, Galpha(i)-specific nucleotide-like GPCRs, C4, CISH, P2Y2, Cytochrome B5, IP3 receptor, Androgen receptor, ALDR, IDH1, ERO1Lalp…
METABRIC_TNBC	Depleted in SOX10hi	Metacore	defense response to fungus	GO:0050832	0.000329502	2	1	10| inflammation		0.0877193	Galpha(q)-specific nucleotide-like GPCRs, Galpha(i)-specific nucleotide-like GPCRs, P2Y2, P2Y1
TCGA_TNBC	Depleted in SOX10hi	Metacore	response to organic cyclic compound	GO:0014070	0.000500906	1	1	10| inflammation		0.0192196	DR4(TNFRSF10A), GUCY1A3, UGT, Amphiregulin, IL-15, HNF3-alpha, Leptin receptor, Galpha(q)-specific nucleotide-like GPCRs, GATA Group, Galpha(i)-specific nucleotide-like GPCRs, P2Y2, IP3 receptor, Androgen receptor, IDH1, FR-alpha, P2Y1, ACSL5, GSHR, G-protein gamma, MuRF1, CYP1B1, Thyroid hormone receptor, PLA2G4F, Guanylate cyclase, TR-beta, IP3R1, CYP19, NAT-2, HNF3, Guanylate cyclase alpha, RI…
METABRIC_TNBC	Depleted in SOX10hi	Metacore	response to lipopolysaccharide	GO:0032496	0.000604821	1	1	10| inflammation		0.0200669	SAT-1, Galpha(q)-specific putative/unclassified GPCRs, P/Q-type calcium channel alpha-1A subunit, HNF3-alpha, Leptin receptor, Galpha(q)-specific nucleotide-like GPCRs, GATA Group, Galpha(i)-specific nucleotide-like GPCRs, P2Y2, IP3 receptor, ERO1Lalpha, SLC4A8, STAMP1, P2Y1, ERO1, PCSK9, G-protein gamma, SLC7A8, Carbonic anhydrase XII, GPR39, ABCA12, IP3R1, CYP19, CYP4F12, HNF3, NHE7, ACACA
METABRIC_TNBC	Depleted in SOX10hi	Metacore	response to alcohol	GO:0097305	0.000604821	1	1	10| inflammation		0.0244499	PKIB, IL20RA, Galpha(q)-specific putative/unclassified GPCRs, Leptin receptor, Galpha(q)-specific nucleotide-like GPCRs, GPD1L, GATA Group, Galpha(i)-specific nucleotide-like GPCRs, IP3 receptor, ERO1Lalpha, ERO1, MGF, Guanylate cyclase, GPR39, IP3R1, CYP19, HNF3, PKI
TCGA_TNBC	Depleted in SOX10hi	Metacore	xenobiotic metabolic process	GO:0006805	0.000796373	2	0	10| inflammation		0.0629921	UGT, CYP1B1, NCEH1, NAT-2, UGT2B4, NAT-1, UGT2B11, Acyl-CoA synthetase
TCGA_TNBC	Depleted in SOX10hi	Metacore	response to defense-related nitric oxide production by other organism involved in symbiotic interaction	GO:0052551	0.000796373	1	1	10| inflammation		0.5	GUCY1A3, Guanylate cyclase, Guanylate cyclase alpha
TCGA_TNBC	Depleted in SOX10hi	Metacore	response to defense-related host nitric oxide production	GO:0052565	0.000796373	1	1	10| inflammation		0.5	GUCY1A3, Guanylate cyclase, Guanylate cyclase alpha
TCGA_TNBC	Depleted in SOX10hi	Metacore	response to herbicide	GO:0009635	0.00117855	1	1	10| inflammation		0.2	GUCY1A3, Guanylate cyclase, CYP19, Guanylate cyclase alpha
TCGA_TNBC	Depleted in SOX10hi	Metacore	response to xenobiotic stimulus	GO:0009410	0.0014343	4	0	10| inflammation		0.0559441	UGT, CYP1B1, NCEH1, NAT-2, UGT2B4, NAT-1, UGT2B11, Acyl-CoA synthetase
TCGA_TNBC	Depleted in SOX10hi	Metacore	cellular response to organic substance	GO:0071310	0.00144052	1	1	10| inflammation		0.0152167	DR4(TNFRSF10A), IL20RA, Galpha(q)-specific putative/unclassified GPCRs, UGT, TRIM34, IL-15, Leptin receptor, Galpha(q)-specific nucleotide-like GPCRs, LEPROT, Aldose reductase, GATA Group, Galpha(i)-specific nucleotide-like GPCRs, CISH, P2Y2, IP3 receptor, Androgen receptor, ALDR, ERO1Lalpha, FR-alpha, P2Y1, Keratin 18, ACSL5, ERO1, PCSK9, LBP, G-protein gamma, MuRF1, G-protein gamma 12, CYP1B1, …
TCGA_TNBC	Depleted in SOX10hi	Metacore	detection of molecule of bacterial origin	GO:0032490	0.0015639	1	1	10| inflammation		0.181818	C4A protein, C4, LBP, C4B protein
TCGA_TNBC	Depleted in SOX10hi	Metacore	cellular response to methylglyoxal	GO:0097238	0.0025565	1	1	10| inflammation		1	Aldose reductase, ALDR
METABRIC_TNBC	Depleted in SOX10hi	GSEA	RESPONSE TO XENOBIOTIC STIMULUS	GO:0009410	0.00721118	4	0	10| inflammation	-2.04574
TCGA_TNBC	Depleted in SOX10hi	GSEA	RESPONSE TO INTERFERON GAMMA	GO:0034341	0.017	1	1	10| inflammation	-1.96
TCGA_TNBC	Depleted in SOX10hi	GSEA	ADAPTIVE IMMUNE RESPONSE	GO:0002250	0.024	1	1	11| adaptive immune response	-1.91
TCGA_TNBC	Depleted in SOX10hi	GSEA	CELLULAR RESPONSE TO INTERFERON GAMMA	GO:0071346	0.028	1	1	11| adaptive immune response	-1.89
TCGA_TNBC	Depleted in SOX10hi	GSEA	MYELOID LEUKOCYTE ACTIVATION	GO:0002274	0.039	1	1	11| adaptive immune response	-1.85
METABRIC_TNBC	Depleted in SOX10hi	Metacore	leukocyte migration involved in inflammatory response	GO:0002523	2.34845e-06	1	1	12| granulocyte & T-cell chemotaxis		0.206897	SULT2B1, StARD4, DHRS9, UGT, Leptin receptor, Aldose reductase, ALDR, NADPH:adrenodoxin oxidoreductase, PCSK9, CYP1B1, FIC1, DHC24, CYP19, AK1BA, UGT2B4
METABRIC_TNBC	Depleted in SOX10hi	Metacore	positive regulation of T cell chemotaxis	GO:0010820	8.13809e-05	1	1	12| granulocyte & T-cell chemotaxis		0.25	GUCY1A3, Galpha(q)-specific nucleotide-like GPCRs, Galpha(i)-specific nucleotide-like GPCRs, Guanylate cyclase, Guanylate cyclase alpha
METABRIC_TNBC	Depleted in SOX10hi	Metacore	positive regulation of granulocyte chemotaxis	GO:0071624	9.47575e-05	1	1	12| granulocyte & T-cell chemotaxis		0.128205	CYP4F11, ELOVL5, GPD1L, Tubulin alpha 8, IDH1, FR-alpha, CROT, NADPH:adrenodoxin oxidoreductase, ACSL5, ECHP, Tubulin alpha, ACACA, Acyl-CoA synthetase, FASN
METABRIC_TNBC	Depleted in SOX10hi	Metacore	granulocyte migration	GO:0097530	0.000117263	1	1	12| granulocyte & T-cell chemotaxis		0.0583333	GUCY1A3, Guanylate cyclase, Guanylate cyclase alpha
METABRIC_TNBC	Depleted in SOX10hi	Metacore	positive regulation of monocyte chemotaxis	GO:0090026	0.000267658	2	1	12| granulocyte & T-cell chemotaxis		0.166667	NET-7, SAT-1, StARD4, Semaphorin 3C, Amphiphysin I, NET1(TSPAN1), HAG-2, P/Q-type calcium channel alpha-1A subunit, CAT-2, Amphiregulin, C4A protein, TMEM63C, Keratin 2, LAMR1, CRCM, SLC1A1/EAAT3, SLC16A9, Leptin receptor, NET, Mfsd2, Galpha(q)-specific nucleotide-like GPCRs, Synaptotagmin XVII, GATA Group, Galpha(i)-specific nucleotide-like GPCRs, C4, Cytochrome B5, IP3 receptor, Androgen recept…
METABRIC_TNBC	Depleted in SOX10hi	Metacore	regulation of lymphocyte chemotaxis	GO:1901623	0.000507753	1	1	12| granulocyte & T-cell chemotaxis		0.129032	HAG-2, HNF3-alpha, GATA Group, Thyroid hormone receptor, TR-beta, HNF3
METABRIC_TNBC	Depleted in SOX10hi	Metacore	cell chemotaxis	GO:0060326	0.000558325	2	1	12| granulocyte & T-cell chemotaxis		0.0333333	Galpha(q)-specific nucleotide-like GPCRs, Galpha(i)-specific nucleotide-like GPCRs, P2Y2, SN1, ACSL5, Acyl-CoA synthetase
TCGA_TNBC	Depleted in SOX10hi	GSEA	CHEMOKINE MEDIATED SIGNALING PATHWAY	GO:0070098	0.001	1	1	12| granulocyte & T-cell chemotaxis	-2.1
METABRIC_TNBC	Depleted in SOX10hi	GSEA	INACTIVATION OF MAPK ACTIVITY	GO:0000188	0.00107407	1	1	12| granulocyte & T-cell chemotaxis	-2.1102
TCGA_TNBC	Depleted in SOX10hi	GSEA	CELL CHEMOTAXIS	GO:0060326	0.023	2	0	12| granulocyte & T-cell chemotaxis	-1.91
METABRIC_TNBC	Depleted in SOX10hi	Metacore	regulation of cellular response to growth factor stimulus	GO:0090287	0.000161819	1	1	13| immune activation		0.0309598	Aldose reductase, GATA Group, ALDR, Synphilin 1, Guanylate cyclase, GATA-3
METABRIC_TNBC	Depleted in SOX10hi	Metacore	positive regulation of response to external stimulus	GO:0032103	0.000406891	1	1	13| immune activation		0.026178	UGT, CYP1B1, NCEH1, NAT-2, UGT2B4, NAT-1, UGT2B11, Acyl-CoA synthetase
TCGA_TNBC	Depleted in SOX10hi	Metacore	G-protein coupled purinergic nucleotide receptor signaling pathway	GO:0035589	0.0013431	1	1	13| immune activation		0.190476	Galpha(q)-specific nucleotide-like GPCRs, Galpha(i)-specific nucleotide-like GPCRs, P2Y2, P2Y1
TCGA_TNBC	Depleted in SOX10hi	Metacore	coenzyme metabolic process	GO:0006732	0.000328649	1	1	2| catecholamine metabolism		0.0375335	CYP4F11, ELOVL5, GPD1L, Tubulin alpha 8, IDH1, FR-alpha, CROT, NADPH:adrenodoxin oxidoreductase, ACSL5, ECHP, Tubulin alpha, ACACA, Acyl-CoA synthetase, FASN
METABRIC_TNBC	Depleted in SOX10hi	Metacore	catecholamine metabolic process	GO:0006584	0.000604821	2	1	2| catecholamine metabolism		0.0724638	ELOVL5, Tubulin alpha 8, ACSL5, ECHP, Tubulin alpha, ACACA, Acyl-CoA synthetase, FASN
METABRIC_TNBC	Depleted in SOX10hi	Metacore	catechol-containing compound metabolic process	GO:0009712	0.000604821	2	1	2| catecholamine metabolism		0.0724638	ELOVL5, Tubulin alpha 8, ACSL5, ECHP, Tubulin alpha, ACACA, Acyl-CoA synthetase, FASN
METABRIC_TNBC	Depleted in SOX10hi	Metacore	organic hydroxy compound biosynthetic process	GO:1901617	0.000604821	1	1	2| catecholamine metabolism		0.039548	GUCY1A3, Guanylate cyclase, CYP19, Guanylate cyclase alpha
TCGA_TNBC	Depleted in SOX10hi	Metacore	acyl-CoA metabolic process	GO:0006637	0.000736534	1	1	2| catecholamine metabolism		0.0650407	ELOVL5, Tubulin alpha 8, ACSL5, ECHP, Tubulin alpha, ACACA, Acyl-CoA synthetase, FASN
TCGA_TNBC	Depleted in SOX10hi	Metacore	phenol-containing compound metabolic process	GO:0018958	0.00117855	1	1	2| catecholamine metabolism		0.0588235	P/Q-type calcium channel alpha-1A subunit, Aldose reductase, GATA Group, ALDR, Synphilin 1, Guanylate cyclase, Thyroglobulin, GATA-3
TCGA_TNBC	Depleted in SOX10hi	Metacore	norepinephrine metabolic process	GO:0042415	0.00117855	1	1	2| catecholamine metabolism		0.2	Aldose reductase, GATA Group, ALDR, GATA-3
TCGA_TNBC	Depleted in SOX10hi	Metacore	catecholamine metabolic process	GO:0006584	0.00130032	2	0	2| catecholamine metabolism		0.0869565	Aldose reductase, GATA Group, ALDR, Synphilin 1, Guanylate cyclase, GATA-3
TCGA_TNBC	Depleted in SOX10hi	Metacore	catechol-containing compound metabolic process	GO:0009712	0.00130032	2	0	2| catecholamine metabolism		0.0869565	Aldose reductase, GATA Group, ALDR, Synphilin 1, Guanylate cyclase, GATA-3
TCGA_TNBC	Depleted in SOX10hi	Metacore	organonitrogen compound metabolic process	GO:1901564	0.00212358	1	1	2| catecholamine metabolism		0.0161496	BVRA, GUCY1A3, SULT2B1, PPAP, SAT-1, UGT, P/Q-type calcium channel alpha-1A subunit, CAT-2, PLA2G4E, IL-15, ELOVL5, LAMR1, Galpha(q)-specific nucleotide-like GPCRs, GPD1L, OXDD, Aldose reductase, GATA Group, Galpha(i)-specific nucleotide-like GPCRs, ALDR, IDH1, UGCG, ERO1Lalpha, FR-alpha, CROT, NADPH:adrenodoxin oxidoreductase, ERO1, PCSK9, GSHR, SLC7A8, PLA2G4F, CRAT, Synphilin 1, Guanylate cycl…
TCGA_TNBC	Depleted in SOX10hi	Metacore	long-chain fatty-acyl-CoA biosynthetic process	GO:0035338	0.00235361	1	1	2| catecholamine metabolism		0.102041	ELOVL5, ACSL5, ACACA, Acyl-CoA synthetase, FASN
TCGA_TNBC	Depleted in SOX10hi	GSEA	BENZENE CONTAINING COMPOUND METABOLIC PROCESS	GO:0042537	0.027	2	1	2| catecholamine metabolism	-1.9
METABRIC_TNBC	Depleted in SOX10hi	Metacore	neutrophil aggregation	GO:0070488	6.98657e-07	1	1	3| protein & peptide metabolism		1	GUCY1A3, SULT2B1, PPAP, SAT-1, CYP4F11, DHRS9, UGT, P/Q-type calcium channel alpha-1A subunit, CAT-2, FAAH2, ELOVL5, SLC16A9, Leptin receptor, LTB4DH, Galpha(q)-specific nucleotide-like GPCRs, GPD1L, Tubulin alpha 8, OXDD, Aldose reductase, Galpha(i)-specific nucleotide-like GPCRs, Cytochrome B5, ALDR, IDH1, ERO1Lalpha, FR-alpha, CROT, NADPH:adrenodoxin oxidoreductase, ACSL5, ERO1, ECHP, PCSK9, G…
TCGA_TNBC	Depleted in SOX10hi	Metacore	single-organism metabolic process	GO:0044710	9.5795e-07	2	1	3| protein & peptide metabolism		0.0164647	BVRA, CYP4B1, GUCY1A3, SULT2B1, PPAP, SAT-1, StARD4, CYP4F11, MKP-2, DHRS9, Galpha(q)-specific putative/unclassified GPCRs, UGT, P/Q-type calcium channel alpha-1A subunit, GALNT10, CAT-2, PLA2G4E, FAAH2, ELOVL5, SLC16A9, Leptin receptor, LTB4DH, Galpha(q)-specific nucleotide-like GPCRs, GPD1L, Tubulin alpha 8, OXDD, Aldose reductase, GATA Group, Galpha(i)-specific nucleotide-like GPCRs, Cytochrom…
METABRIC_TNBC	Depleted in SOX10hi	Metacore	flavonoid biosynthetic process	GO:0009813	2.42831e-06	1	1	3| protein & peptide metabolism		0.1875	DHRS9, UGT, CAT-2, FAAH2, ELOVL5, LTB4DH, Tubulin alpha 8, OXDD, Cytochrome B5, IDH1, CROT, ACSL5, ECHP, SLC7A8, CYP1B1, PLA2G4F, CRAT, FIC1, CYP19, Tubulin alpha, CYP4F12, UGT2B4, UGT2B11, ACACA, Acyl-CoA synthetase, FASN
TCGA_TNBC	Depleted in SOX10hi	Metacore	cofactor metabolic process	GO:0051186	4.21307e-06	2	1	3| protein & peptide metabolism		0.0410367	BVRA, CYP4F11, UGT, ELOVL5, GPD1L, Tubulin alpha 8, Aldose reductase, ALDR, IDH1, FR-alpha, CROT, NADPH:adrenodoxin oxidoreductase, ACSL5, ECHP, Tubulin alpha, AK1BA, ACACA, Acyl-CoA synthetase, FASN
TCGA_TNBC	Depleted in SOX10hi	Metacore	single-organism process	GO:0044699	4.39148e-06	1	1	3| protein & peptide metabolism		0.0102997	BVRA, DR4(TNFRSF10A), CYP4B1, GUCY1A3, SULT2B1, PPAP, NET-7, KNDC1, IL20RA, SAT-1, StARD4, CYP4F11, ASAP, LEKTI, Semaphorin 3C, Caspase-14, MKP-2, Amphiphysin I, DHRS9, Galpha(q)-specific putative/unclassified GPCRs, UGT, NET1(TSPAN1), TRIM34, HAG-2, P/Q-type calcium channel alpha-1A subunit, GALNT10, CAT-2, PLA2G4E, USP53, RAB19B, Amphiregulin, C4A protein, IL-15, GPR111, HNF3-alpha, FAAH2, Kera…
METABRIC_TNBC	Depleted in SOX10hi	Metacore	flavonoid metabolic process	GO:0009812	7.18811e-06	3	1	3| protein & peptide metabolism		0.142857	HAG-2, HNF3-alpha, GATA Group, Thyroid hormone receptor, TR-beta, HNF3
METABRIC_TNBC	Depleted in SOX10hi	Metacore	single-organism metabolic process	GO:0044710	1.08298e-05	2	0	3| protein & peptide metabolism		0.00983307	Aldose reductase, ALDR
METABRIC_TNBC	Depleted in SOX10hi	Metacore	peptidyl-cysteine S-nitrosylation	GO:0018119	1.5132e-05	1	1	3| protein & peptide metabolism		0.4	GUCY1A3, PKIB, IL20RA, SAT-1, CYP4F11, Semaphorin 3C, 5T4, DHRS9, Galpha(q)-specific putative/unclassified GPCRs, UGT, NET1(TSPAN1), HAG-2, P/Q-type calcium channel alpha-1A subunit, USP53, HNF3-alpha, SLC1A1/EAAT3, Leptin receptor, NET, Galpha(q)-specific nucleotide-like GPCRs, Synaptotagmin XVII, GPD1L, OXDD, Aldose reductase, GATA Group, Galpha(i)-specific nucleotide-like GPCRs, IQGAP2, GFRP, …
TCGA_TNBC	Depleted in SOX10hi	Metacore	single-organism cellular process	GO:0044763	2.1209e-05	1	1	3| protein & peptide metabolism		0.010611	BVRA, DR4(TNFRSF10A), GUCY1A3, SULT2B1, PPAP, NET-7, KNDC1, IL20RA, SAT-1, StARD4, CYP4F11, ASAP, LEKTI, Semaphorin 3C, Caspase-14, MKP-2, Amphiphysin I, DHRS9, Galpha(q)-specific putative/unclassified GPCRs, UGT, NET1(TSPAN1), TRIM34, HAG-2, P/Q-type calcium channel alpha-1A subunit, GALNT10, CAT-2, PLA2G4E, USP53, RAB19B, Amphiregulin, IL-15, GPR111, HNF3-alpha, FAAH2, Keratin 2, ELOVL5, Caspas…
METABRIC_TNBC	Depleted in SOX10hi	Metacore	protein nitrosylation	GO:0017014	2.14412e-05	1	1	3| protein & peptide metabolism		0.363636	SAT-1, P/Q-type calcium channel alpha-1A subunit, CAT-2, SLC1A1/EAAT3, SLC16A9, Mfsd2, SN1, CROT, ACSL5, SLC7A8, PLA2G4F, FIC1, CAT-3, OSTalpha, ACACA, Acyl-CoA synthetase
TCGA_TNBC	Depleted in SOX10hi	Metacore	organic hydroxy compound metabolic process	GO:1901615	4.72854e-05	3	1	3| protein & peptide metabolism		0.0350877	DHRS9, P/Q-type calcium channel alpha-1A subunit, Leptin receptor, Aldose reductase, GATA Group, ALDR, NADPH:adrenodoxin oxidoreductase, PCSK9, CYP1B1, Synphilin 1, Guanylate cyclase, Thyroglobulin, DHC24, CYP19, CYP4F12, AK1BA, GATA-3, MOGAT2
TCGA_TNBC	Depleted in SOX10hi	Metacore	localization	GO:0051179	4.72854e-05	1	1	3| protein & peptide metabolism		0.0134472	NET-7, SAT-1, StARD4, Semaphorin 3C, Amphiphysin I, NET1(TSPAN1), HAG-2, P/Q-type calcium channel alpha-1A subunit, CAT-2, Amphiregulin, C4A protein, TMEM63C, Keratin 2, LAMR1, CRCM, SLC1A1/EAAT3, SLC16A9, Leptin receptor, NET, Mfsd2, Galpha(q)-specific nucleotide-like GPCRs, Synaptotagmin XVII, GATA Group, Galpha(i)-specific nucleotide-like GPCRs, C4, Cytochrome B5, IP3 receptor, Androgen recept…
METABRIC_TNBC	Depleted in SOX10hi	Metacore	catabolic process	GO:0009056	0.000315136	1	1	3| protein & peptide metabolism		0.0116604	Aldose reductase, ALDR
METABRIC_TNBC	Depleted in SOX10hi	Metacore	cofactor metabolic process	GO:0051186	0.000375433	2	0	3| protein & peptide metabolism		0.0237581	GUCY1A3, Galpha(q)-specific nucleotide-like GPCRs, Galpha(i)-specific nucleotide-like GPCRs, Guanylate cyclase, Guanylate cyclase alpha
METABRIC_TNBC	Depleted in SOX10hi	Metacore	peptidyl-cysteine modification	GO:0018198	0.000409716	2	1	3| protein & peptide metabolism		0.137931	StARD4, DHRS9, UGT, PLA2G4E, FAAH2, ELOVL5, LTB4DH, GPD1L, Tubulin alpha 8, Aldose reductase, GATA Group, Cytochrome B5, UGCG, CROT, ACSL5, ECHP, PCSK9, CYP1B1, MGF, PLA2G4F, CRAT, Tubulin alpha, CYP4F12, AK1BA, MOGAT2, ACACA, Acyl-CoA synthetase, FASN
METABRIC_TNBC	Depleted in SOX10hi	Metacore	organic substance catabolic process	GO:1901575	0.000629888	1	1	3| protein & peptide metabolism		0.0115694	HNF3-alpha, HNF3
METABRIC_TNBC	Depleted in SOX10hi	Metacore	organic hydroxy compound metabolic process	GO:1901615	0.00069848	3	0	3| protein & peptide metabolism		0.0214425	P/Q-type calcium channel alpha-1A subunit, Galpha(q)-specific nucleotide-like GPCRs, GATA Group, Galpha(i)-specific nucleotide-like GPCRs, P2Y2, IP3 receptor, ERO1Lalpha, P2Y1, ERO1, G-protein gamma, IP3R1
TCGA_TNBC	Depleted in SOX10hi	Metacore	thioester metabolic process	GO:0035383	0.000736534	1	1	3| protein & peptide metabolism		0.0650407	ELOVL5, Tubulin alpha 8, ACSL5, ECHP, Tubulin alpha, ACACA, Acyl-CoA synthetase, FASN
METABRIC_TNBC	Depleted in SOX10hi	Metacore	sucrose biosynthetic process	GO:0005986	0.000736809	2	1	3| protein & peptide metabolism		1	SAT-1, P/Q-type calcium channel alpha-1A subunit, CAT-2, SLC1A1/EAAT3, SLC16A9, Mfsd2, Galpha(q)-specific nucleotide-like GPCRs, SN1, SLC4A8, CLCA1, CROT, ACSL5, GABRQ, SLC7A8, Carbonic anhydrase XII, PLA2G4F, FIC1, Thyroglobulin, CAT-3, OSTalpha, CLCA2, ACACA, Acyl-CoA synthetase
TCGA_TNBC	Depleted in SOX10hi	Metacore	sulfur compound metabolic process	GO:0006790	0.0018491	1	1	3| protein & peptide metabolism		0.0299786	SULT2B1, PPAP, SAT-1, P/Q-type calcium channel alpha-1A subunit, ELOVL5, Tubulin alpha 8, IDH1, ACSL5, ECHP, GSHR, Tubulin alpha, ACACA, Acyl-CoA synthetase, FASN
TCGA_TNBC	Depleted in SOX10hi	Metacore	sucrose biosynthetic process	GO:0005986	0.0025565	2	0	3| protein & peptide metabolism		1	F16Q, F16P
METABRIC_TNBC	Depleted in SOX10hi	GSEA	REACTIVE NITROGEN SPECIES METABOLIC PROCESS	GO:2001057	0.0192849	1	1	3| protein & peptide metabolism	-1.94678
TCGA_TNBC	Depleted in SOX10hi	GSEA	FLAVONOID METABOLIC PROCESS	GO:0009812	0.02	3	0	3| protein & peptide metabolism	-1.96
TCGA_TNBC	Depleted in SOX10hi	GSEA	EXPLORATION BEHAVIOR	GO:0035640	0.023	1	1	3| protein & peptide metabolism	-1.91
TCGA_TNBC	Depleted in SOX10hi	GSEA	PEPTIDE CROSS LINKING	GO:0018149	1e-07	1	1	3| protein & peptide metabolism	-2.37
TCGA_TNBC	Depleted in SOX10hi	Metacore	anion transport	GO:0006820	5.05055e-07	1	1	4| lipid & amino acid transport		0.0405644	SAT-1, P/Q-type calcium channel alpha-1A subunit, CAT-2, SLC1A1/EAAT3, SLC16A9, Mfsd2, Galpha(q)-specific nucleotide-like GPCRs, SN1, SLC4A8, CLCA1, CROT, ACSL5, GABRQ, SLC7A8, Carbonic anhydrase XII, PLA2G4F, FIC1, Thyroglobulin, CAT-3, OSTalpha, CLCA2, ACACA, Acyl-CoA synthetase
TCGA_TNBC	Depleted in SOX10hi	Metacore	regulation of biological quality	GO:0065008	1.77455e-06	1	1	4| lipid & amino acid transport		0.015638	GUCY1A3, PKIB, IL20RA, SAT-1, CYP4F11, Semaphorin 3C, 5T4, DHRS9, Galpha(q)-specific putative/unclassified GPCRs, UGT, NET1(TSPAN1), HAG-2, P/Q-type calcium channel alpha-1A subunit, USP53, HNF3-alpha, SLC1A1/EAAT3, Leptin receptor, NET, Galpha(q)-specific nucleotide-like GPCRs, Synaptotagmin XVII, GPD1L, OXDD, Aldose reductase, GATA Group, Galpha(i)-specific nucleotide-like GPCRs, IQGAP2, GFRP, …
TCGA_TNBC	Depleted in SOX10hi	Metacore	organic anion transport	GO:0015711	2.19758e-06	1	1	4| lipid & amino acid transport		0.0456853	SAT-1, P/Q-type calcium channel alpha-1A subunit, CAT-2, SLC1A1/EAAT3, SLC16A9, Mfsd2, SN1, SLC4A8, CROT, ACSL5, SLC7A8, Carbonic anhydrase XII, PLA2G4F, FIC1, CAT-3, OSTalpha, ACACA, Acyl-CoA synthetase
TCGA_TNBC	Depleted in SOX10hi	Metacore	carboxylic acid transport	GO:0046942	4.39148e-06	1	1	4| lipid & amino acid transport		0.0490798	SAT-1, P/Q-type calcium channel alpha-1A subunit, CAT-2, SLC1A1/EAAT3, SLC16A9, Mfsd2, SN1, CROT, ACSL5, SLC7A8, PLA2G4F, FIC1, CAT-3, OSTalpha, ACACA, Acyl-CoA synthetase
TCGA_TNBC	Depleted in SOX10hi	Metacore	single-organism localization	GO:1902578	4.39148e-06	1	1	4| lipid & amino acid transport		0.0178978	NET-7, SAT-1, StARD4, Amphiphysin I, HAG-2, P/Q-type calcium channel alpha-1A subunit, CAT-2, C4A protein, LAMR1, SLC1A1/EAAT3, Leptin receptor, NET, Mfsd2, Galpha(q)-specific nucleotide-like GPCRs, Synaptotagmin XVII, GATA Group, Galpha(i)-specific nucleotide-like GPCRs, C4, Cytochrome B5, IP3 receptor, SN1, ERO1Lalpha, FR-alpha, STAMP1, CROT, CADPS2, P2Y1, Keratin 18, ACSL5, ERO1, GABRQ, LBP, S…
TCGA_TNBC	Depleted in SOX10hi	Metacore	single-organism transport	GO:0044765	9.03438e-06	1	1	4| lipid & amino acid transport		0.0181948	SAT-1, StARD4, Amphiphysin I, HAG-2, P/Q-type calcium channel alpha-1A subunit, CAT-2, C4A protein, LAMR1, SLC1A1/EAAT3, Leptin receptor, NET, Mfsd2, Galpha(q)-specific nucleotide-like GPCRs, Synaptotagmin XVII, GATA Group, Galpha(i)-specific nucleotide-like GPCRs, C4, Cytochrome B5, IP3 receptor, SN1, ERO1Lalpha, FR-alpha, STAMP1, CROT, CADPS2, Keratin 18, ACSL5, ERO1, GABRQ, LBP, SLC7A8, SIDT1,…
METABRIC_TNBC	Depleted in SOX10hi	Metacore	regulation of lipid kinase activity	GO:0043550	9.82897e-05	1	1	4| lipid & amino acid transport		0.0821918	GUCY1A3, Galpha(q)-specific nucleotide-like GPCRs, Galpha(i)-specific nucleotide-like GPCRs, Guanylate cyclase, Guanylate cyclase alpha
METABRIC_TNBC	Depleted in SOX10hi	Metacore	positive regulation of lipid kinase activity	GO:0090218	0.000167724	1	1	4| lipid & amino acid transport		0.108696	Galpha(q)-specific nucleotide-like GPCRs, Galpha(i)-specific nucleotide-like GPCRs, P2Y2, ACSL5, Acyl-CoA synthetase
TCGA_TNBC	Depleted in SOX10hi	Metacore	ion transport	GO:0006811	0.000231984	1	1	4| lipid & amino acid transport		0.0204997	SAT-1, P/Q-type calcium channel alpha-1A subunit, CAT-2, TMEM63C, SLC1A1/EAAT3, SLC16A9, Mfsd2, Galpha(q)-specific nucleotide-like GPCRs, Cytochrome B5, IP3 receptor, SN1, ERO1Lalpha, SLC4A8, STAMP1, CLCA1, CROT, ACSL5, ERO1, GABRQ, SLC7A8, Carbonic anhydrase XII, PLA2G4F, FIC1, Thyroglobulin, IP3R1, ZP2, CAT-3, OSTalpha, CLCA2, NHE7, ACACA, Acyl-CoA synthetase
METABRIC_TNBC	Depleted in SOX10hi	Metacore	positive regulation of sequence-specific DNA binding transcription factor activity	GO:0051091	0.000267658	1	1	4| lipid & amino acid transport		0.02849	Galpha(q)-specific nucleotide-like GPCRs, Galpha(i)-specific nucleotide-like GPCRs, P2Y2, P2Y1
TCGA_TNBC	Depleted in SOX10hi	Metacore	establishment of localization	GO:0051234	0.000344513	1	1	4| lipid & amino acid transport		0.0136644	NET-7, SAT-1, StARD4, Amphiphysin I, HAG-2, P/Q-type calcium channel alpha-1A subunit, CAT-2, Amphiregulin, C4A protein, TMEM63C, LAMR1, CRCM, SLC1A1/EAAT3, SLC16A9, Leptin receptor, NET, Mfsd2, Galpha(q)-specific nucleotide-like GPCRs, Synaptotagmin XVII, GATA Group, Galpha(i)-specific nucleotide-like GPCRs, C4, Cytochrome B5, IP3 receptor, Androgen receptor, SN1, ERO1Lalpha, SLC4A8, FR-alpha, S…
TCGA_TNBC	Depleted in SOX10hi	Metacore	positive regulation of fatty acid transport	GO:2000193	0.000522008	1	1	4| lipid & amino acid transport		0.16129	Galpha(q)-specific nucleotide-like GPCRs, Galpha(i)-specific nucleotide-like GPCRs, P2Y2, ACSL5, Acyl-CoA synthetase
TCGA_TNBC	Depleted in SOX10hi	Metacore	positive regulation of transport	GO:0051050	0.000530872	1	1	4| lipid & amino acid transport		0.0205382	Amphiphysin I, Galpha(q)-specific putative/unclassified GPCRs, NET1(TSPAN1), C4A protein, Leptin receptor, Galpha(q)-specific nucleotide-like GPCRs, LEPROT, GPD1L, GATA Group, Galpha(i)-specific nucleotide-like GPCRs, C4, P2Y2, IP3 receptor, SN1, UGCG, CADPS2, P2Y1, ACSL5, PCSK9, LBP, PD-L1, Guanylate cyclase, GPR39, ABCA12, IP3R1, C4B protein, Rab-27B, GATA-3, Acyl-CoA synthetase
TCGA_TNBC	Depleted in SOX10hi	Metacore	transport	GO:0006810	0.000736534	1	1	4| lipid & amino acid transport		0.0135189	SAT-1, StARD4, Amphiphysin I, HAG-2, P/Q-type calcium channel alpha-1A subunit, CAT-2, Amphiregulin, C4A protein, TMEM63C, LAMR1, SLC1A1/EAAT3, SLC16A9, Leptin receptor, NET, Mfsd2, Galpha(q)-specific nucleotide-like GPCRs, Synaptotagmin XVII, GATA Group, Galpha(i)-specific nucleotide-like GPCRs, C4, Cytochrome B5, IP3 receptor, Androgen receptor, SN1, ERO1Lalpha, SLC4A8, FR-alpha, STAMP1, CLCA1,…
TCGA_TNBC	Depleted in SOX10hi	Metacore	monocarboxylic acid transport	GO:0015718	0.000796373	2	1	4| lipid & amino acid transport		0.0542169	SLC16A9, Mfsd2, CROT, ACSL5, PLA2G4F, FIC1, OSTalpha, ACACA, Acyl-CoA synthetase
TCGA_TNBC	Depleted in SOX10hi	Metacore	organic acid transport	GO:0015849	0.000796373	1	1	4| lipid & amino acid transport		0.0538922	CAT-2, SLC1A1/EAAT3, SN1, FR-alpha, SLC7A8, FIC1, CAT-3, OSTalpha, Acyl-CoA synthetase
TCGA_TNBC	Depleted in SOX10hi	Metacore	regulation of localization	GO:0032879	0.000859939	1	1	4| lipid & amino acid transport		0.0149912	Semaphorin 3C, Amphiphysin I, Galpha(q)-specific putative/unclassified GPCRs, NET1(TSPAN1), HAG-2, P/Q-type calcium channel alpha-1A subunit, C4A protein, CRCM, Leptin receptor, Galpha(q)-specific nucleotide-like GPCRs, LEPROT, Synaptotagmin XVII, GPD1L, GATA Group, Galpha(i)-specific nucleotide-like GPCRs, C4, P2Y2, IP3 receptor, Androgen receptor, SN1, UGCG, ERO1Lalpha, Semaphorin 3F, CADPS2, C…
TCGA_TNBC	Depleted in SOX10hi	Metacore	L-alpha-amino acid transmembrane transport	GO:1902475	0.00117855	1	1	4| lipid & amino acid transport		0.2	CAT-2, SN1, SLC7A8, CAT-3
TCGA_TNBC	Depleted in SOX10hi	Metacore	positive regulation of anion transport	GO:1903793	0.00124978	1	1	4| lipid & amino acid transport		0.0882353	Galpha(q)-specific nucleotide-like GPCRs, Galpha(i)-specific nucleotide-like GPCRs, P2Y2, SN1, ACSL5, Acyl-CoA synthetase
TCGA_TNBC	Depleted in SOX10hi	Metacore	regulation of fatty acid transport	GO:2000191	0.00173014	1	1	4| lipid & amino acid transport		0.111111	Galpha(q)-specific nucleotide-like GPCRs, Galpha(i)-specific nucleotide-like GPCRs, P2Y2, ACSL5, Acyl-CoA synthetase
TCGA_TNBC	Depleted in SOX10hi	Metacore	positive regulation of ion transport	GO:0043270	0.0018491	1	1	4| lipid & amino acid transport		0.0342857	Galpha(q)-specific putative/unclassified GPCRs, Galpha(q)-specific nucleotide-like GPCRs, GPD1L, Galpha(i)-specific nucleotide-like GPCRs, P2Y2, IP3 receptor, SN1, P2Y1, ACSL5, GPR39, IP3R1, Acyl-CoA synthetase
TCGA_TNBC	Depleted in SOX10hi	Metacore	positive regulation of apoptotic cell clearance	GO:2000427	0.00211769	1	1	4| lipid & amino acid transport		0.333333	C4A protein, C4, C4B protein
TCGA_TNBC	Depleted in SOX10hi	Metacore	regulation of vesicle-mediated transport	GO:0060627	0.00224359	1	1	4| lipid & amino acid transport		0.02526	Amphiphysin I, NET1(TSPAN1), P/Q-type calcium channel alpha-1A subunit, C4A protein, Galpha(q)-specific nucleotide-like GPCRs, Synaptotagmin XVII, GATA Group, Galpha(i)-specific nucleotide-like GPCRs, C4, CADPS2, PCSK9, LBP, C4B protein, FAM148A, Rab-27B, Slp5, Tbc1d9
TCGA_TNBC	Depleted in SOX10hi	Metacore	regulated exocytosis	GO:0045055	0.0025565	1	1	4| lipid & amino acid transport		0.0352564	P/Q-type calcium channel alpha-1A subunit, Galpha(q)-specific nucleotide-like GPCRs, Synaptotagmin XVII, GATA Group, Galpha(i)-specific nucleotide-like GPCRs, STAMP1, CADPS2, ABCA12, Tubulin alpha, FAM148A, Slp5
TCGA_TNBC	Depleted in SOX10hi	Metacore	lung epithelial cell differentiation	GO:0060487	0.000231984	1	1	5| keratinocyte, lung & neuronal lineage differentiation		0.133333	HAG-2, HNF3-alpha, GATA Group, Thyroid hormone receptor, TR-beta, HNF3
TCGA_TNBC	Depleted in SOX10hi	Metacore	lung cell differentiation	GO:0060479	0.000267163	2	1	5| keratinocyte, lung & neuronal lineage differentiation		0.12766	HAG-2, HNF3-alpha, GATA Group, Thyroid hormone receptor, TR-beta, HNF3
METABRIC_TNBC	Depleted in SOX10hi	Metacore	respiratory basal cell differentiation	GO:1902691	0.000736809	2	1	5| keratinocyte, lung & neuronal lineage differentiation		1	DHRS9, Galpha(q)-specific putative/unclassified GPCRs, UGT, P/Q-type calcium channel alpha-1A subunit, HNF3-alpha, Leptin receptor, Galpha(q)-specific nucleotide-like GPCRs, OXDD, Aldose reductase, GATA Group, Galpha(i)-specific nucleotide-like GPCRs, IP3 receptor, ALDR, P2Y1, NADPH:adrenodoxin oxidoreductase, ERO1, PCSK9, CYP1B1, Thyroglobulin, GPR39, IP3R1, CYP19, HNF3, UGT2B4, GATA-3, UGT2B11
TCGA_TNBC	Depleted in SOX10hi	Metacore	lung epithelium development	GO:0060428	0.000859939	1	1	5| keratinocyte, lung & neuronal lineage differentiation		0.0967742	HAG-2, HNF3-alpha, GATA Group, Thyroid hormone receptor, TR-beta, HNF3
TCGA_TNBC	Depleted in SOX10hi	Metacore	respiratory basal cell differentiation	GO:1902691	0.0025565	2	0	5| keratinocyte, lung & neuronal lineage differentiation		1	HNF3-alpha, HNF3
TCGA_TNBC	Depleted in SOX10hi	GSEA	OLFACTORY BULB INTERNEURON DIFFERENTIATION	GO:0021889	0.022	1	1	5| keratinocyte, lung & neuronal lineage differentiation	-1.92
TCGA_TNBC	Depleted in SOX10hi	GSEA	KERATINOCYTE DIFFERENTIATION	GO:0030216	1e-07	1	1	5| keratinocyte, lung & neuronal lineage differentiation	-2.26
TCGA_TNBC	Depleted in SOX10hi	GSEA	KERATINIZATION	GO:0031424	1e-07	1	1	5| keratinocyte, lung & neuronal lineage differentiation	-2.29
METABRIC_TNBC	Depleted in SOX10hi	Metacore	chemokine production	GO:0032602	2.34845e-06	1	1	6| branching morphogenesis		0.384615	SAT-1, P/Q-type calcium channel alpha-1A subunit, CAT-2, SLC1A1/EAAT3, SLC16A9, Mfsd2, SN1, SLC4A8, CROT, ACSL5, SLC7A8, Carbonic anhydrase XII, PLA2G4F, FIC1, CAT-3, OSTalpha, ACACA, Acyl-CoA synthetase
TCGA_TNBC	Depleted in SOX10hi	Metacore	relaxation of smooth muscle	GO:0044557	3.70405e-05	1	1	6| branching morphogenesis		0.294118	GUCY1A3, Galpha(q)-specific nucleotide-like GPCRs, Galpha(i)-specific nucleotide-like GPCRs, Guanylate cyclase, Guanylate cyclase alpha
TCGA_TNBC	Depleted in SOX10hi	Metacore	relaxation of muscle	GO:0090075	4.61875e-05	1	1	6| branching morphogenesis		0.181818	GUCY1A3, Galpha(q)-specific nucleotide-like GPCRs, Galpha(i)-specific nucleotide-like GPCRs, P2Y1, Guanylate cyclase, Guanylate cyclase alpha
METABRIC_TNBC	Depleted in SOX10hi	Metacore	artery development	GO:0060840	0.00020665	1	1	6| branching morphogenesis		0.0514706	HAG-2, HNF3-alpha, GATA Group, Thyroid hormone receptor, TR-beta, HNF3
METABRIC_TNBC	Depleted in SOX10hi	Metacore	ductus arteriosus closure	GO:0097070	0.000314891	1	1	6| branching morphogenesis		0.375	BVRA, CYP4F11, UGT, ELOVL5, GPD1L, Tubulin alpha 8, Aldose reductase, ALDR, IDH1, FR-alpha, CROT, NADPH:adrenodoxin oxidoreductase, ACSL5, ECHP, Tubulin alpha, AK1BA, ACACA, Acyl-CoA synthetase, FASN
METABRIC_TNBC	Depleted in SOX10hi	Metacore	autonomic nervous system development	GO:0048483	0.000315136	1	1	6| branching morphogenesis		0.0892857	DHRS9, UGT, Aldose reductase, ALDR, NADPH:adrenodoxin oxidoreductase, CYP1B1, CYP19, UGT2B4, UGT2B11
METABRIC_TNBC	Depleted in SOX10hi	Metacore	outflow tract morphogenesis	GO:0003151	0.000332147	1	1	6| branching morphogenesis		0.06	GUCY1A3, Guanylate cyclase, Guanylate cyclase alpha
METABRIC_TNBC	Depleted in SOX10hi	Metacore	blood vessel morphogenesis	GO:0048514	0.000507753	1	1	6| branching morphogenesis		0.0206186	Galpha(q)-specific putative/unclassified GPCRs, Galpha(q)-specific nucleotide-like GPCRs, GPD1L, Galpha(i)-specific nucleotide-like GPCRs, P2Y2, IP3 receptor, SN1, P2Y1, ACSL5, GPR39, IP3R1, Acyl-CoA synthetase
METABRIC_TNBC	Depleted in SOX10hi	Metacore	retinal blood vessel morphogenesis	GO:0061304	0.000604821	1	1	6| branching morphogenesis		0.272727	UGT, FAAH2, ELOVL5, LTB4DH, Tubulin alpha 8, Cytochrome B5, CROT, ACSL5, ECHP, CYP1B1, PLA2G4F, CRAT, Tubulin alpha, CYP4F12, ACACA, Acyl-CoA synthetase, FASN
METABRIC_TNBC	Depleted in SOX10hi	Metacore	cerebellum vasculature morphogenesis	GO:0061301	0.000736809	1	1	6| branching morphogenesis		1	DHRS9, UGT, FAAH2, ELOVL5, LTB4DH, Tubulin alpha 8, OXDD, Cytochrome B5, IDH1, CROT, ACSL5, ECHP, CYP1B1, PLA2G4F, CRAT, FIC1, CYP19, Tubulin alpha, CYP4F12, UGT2B4, UGT2B11, ACACA, Acyl-CoA synthetase, FASN
METABRIC_TNBC	Depleted in SOX10hi	GSEA	AXON EXTENSION	GO:0048675	0.0340993	1	1	6| branching morphogenesis	-1.9052
TCGA_TNBC	Depleted in SOX10hi	Metacore	relaxation of vascular smooth muscle	GO:0060087	3.17423e-05	1	1	7| cAMP signalling-related processes		0.3125	GUCY1A3, Galpha(q)-specific nucleotide-like GPCRs, Galpha(i)-specific nucleotide-like GPCRs, Guanylate cyclase, Guanylate cyclase alpha
METABRIC_TNBC	Depleted in SOX10hi	Metacore	positive regulation of urine volume	GO:0035810	0.000409716	1	1	7| cAMP signalling-related processes		0.137931	C4A protein, C4, LBP, C4B protein
METABRIC_TNBC	Depleted in SOX10hi	Metacore	digestion	GO:0007586	0.000676227	1	1	7| cAMP signalling-related processes		0.038674	Galpha(q)-specific nucleotide-like GPCRs, Galpha(i)-specific nucleotide-like GPCRs, P2Y2, Acyl-CoA synthetase
TCGA_TNBC	Depleted in SOX10hi	Metacore	regulation of penile erection	GO:0060405	0.000859939	1	1	7| cAMP signalling-related processes		0.222222	Galpha(q)-specific nucleotide-like GPCRs, Galpha(i)-specific nucleotide-like GPCRs, P2Y2, P2Y1
TCGA_TNBC	Depleted in SOX10hi	Metacore	C21-steroid hormone metabolic process	GO:0008207	0.00117855	3	1	7| cAMP signalling-related processes		0.125	DHRS9, Aldose reductase, ALDR, NADPH:adrenodoxin oxidoreductase, CYP19
TCGA_TNBC	Depleted in SOX10hi	Metacore	negative regulation of muscle contraction	GO:0045932	0.00253857	1	1	7| cAMP signalling-related processes		0.1	GUCY1A3, Galpha(q)-specific nucleotide-like GPCRs, Galpha(i)-specific nucleotide-like GPCRs, Guanylate cyclase, Guanylate cyclase alpha
TCGA_TNBC	Depleted in SOX10hi	Metacore	negative regulation of cell proliferation involved in mesonephros development	GO:2000607	0.0025565	1	1	7| cAMP signalling-related processes		1	GATA Group, GATA-3
TCGA_TNBC	Depleted in SOX10hi	GSEA	NEGATIVE REGULATION OF INTERFERON GAMMA PRODUCTION	GO:0032689	0.042	1	1	7| cAMP signalling-related processes	-1.86
METABRIC_TNBC	Depleted in SOX10hi	Metacore	positive regulation of apoptotic process	GO:0043065	0.000409716	1	1	8| apoptosis		0.01693	Aldose reductase, ALDR, AK1BA
METABRIC_TNBC	Depleted in SOX10hi	Metacore	positive regulation of cell death	GO:0010942	0.000736809	1	1	8| apoptosis		0.0157068	GATA Group, GATA-3
TCGA_TNBC	Depleted in SOX10hi	Metacore	hormone metabolic process	GO:0042445	3.78874e-07	3	1	9| hormone metabolism & biochemical homeostasis		0.06639	DHRS9, UGT, P/Q-type calcium channel alpha-1A subunit, HNF3-alpha, OXDD, Aldose reductase, ALDR, NADPH:adrenodoxin oxidoreductase, ERO1, PCSK9, CYP1B1, Thyroglobulin, CYP19, HNF3, UGT2B4, UGT2B11
TCGA_TNBC	Depleted in SOX10hi	Metacore	regulation of hormone levels	GO:0010817	9.5795e-07	2	1	9| hormone metabolism & biochemical homeostasis		0.0338542	DHRS9, Galpha(q)-specific putative/unclassified GPCRs, UGT, P/Q-type calcium channel alpha-1A subunit, HNF3-alpha, Leptin receptor, Galpha(q)-specific nucleotide-like GPCRs, OXDD, Aldose reductase, GATA Group, Galpha(i)-specific nucleotide-like GPCRs, IP3 receptor, ALDR, P2Y1, NADPH:adrenodoxin oxidoreductase, ERO1, PCSK9, CYP1B1, Thyroglobulin, GPR39, IP3R1, CYP19, HNF3, UGT2B4, GATA-3, UGT2B11
METABRIC_TNBC	Depleted in SOX10hi	Metacore	hormone metabolic process	GO:0042445	3.18974e-06	3	0	9| hormone metabolism & biochemical homeostasis		0.0456432	UGT, CYP1B1, NCEH1, NAT-2, UGT2B4, NAT-1, UGT2B11, Acyl-CoA synthetase
METABRIC_TNBC	Depleted in SOX10hi	Metacore	sequestering of metal ion	GO:0051238	3.18974e-06	1	1	9| hormone metabolism & biochemical homeostasis		0.294118	BVRA, DR4(TNFRSF10A), GUCY1A3, SULT2B1, PPAP, NET-7, KNDC1, IL20RA, SAT-1, StARD4, CYP4F11, ASAP, LEKTI, Semaphorin 3C, Caspase-14, MKP-2, Amphiphysin I, DHRS9, Galpha(q)-specific putative/unclassified GPCRs, UGT, NET1(TSPAN1), TRIM34, HAG-2, P/Q-type calcium channel alpha-1A subunit, GALNT10, CAT-2, PLA2G4E, USP53, RAB19B, Amphiregulin, IL-15, GPR111, HNF3-alpha, FAAH2, Keratin 2, ELOVL5, Caspas…
METABRIC_TNBC	Depleted in SOX10hi	Metacore	sequestering of zinc ion	GO:0032119	3.7238e-06	1	1	9| hormone metabolism & biochemical homeostasis		0.571429	DHRS9, UGT, P/Q-type calcium channel alpha-1A subunit, CAT-2, FAAH2, ELOVL5, SLC16A9, LTB4DH, Tubulin alpha 8, OXDD, Cytochrome B5, IDH1, ERO1Lalpha, FR-alpha, CROT, ACSL5, ERO1, ECHP, SLC7A8, CYP1B1, PLA2G4F, CRAT, FIC1, CYP19, Tubulin alpha, CYP4F12, UGT2B4, UGT2B11, ACACA, Acyl-CoA synthetase, FASN
METABRIC_TNBC	Depleted in SOX10hi	Metacore	regulation of hormone levels	GO:0010817	9.7052e-06	2	0	9| hormone metabolism & biochemical homeostasis		0.0221354	GUCY1A3, Galpha(q)-specific nucleotide-like GPCRs, Galpha(i)-specific nucleotide-like GPCRs, Guanylate cyclase, Guanylate cyclase alpha
METABRIC_TNBC	Depleted in SOX10hi	Metacore	regulation of integrin biosynthetic process	GO:0045113	2.14412e-05	1	1	9| hormone metabolism & biochemical homeostasis		0.363636	BVRA, DR4(TNFRSF10A), CYP4B1, GUCY1A3, SULT2B1, PPAP, NET-7, KNDC1, IL20RA, SAT-1, StARD4, CYP4F11, ASAP, LEKTI, Semaphorin 3C, Caspase-14, MKP-2, Amphiphysin I, DHRS9, Galpha(q)-specific putative/unclassified GPCRs, UGT, NET1(TSPAN1), TRIM34, HAG-2, P/Q-type calcium channel alpha-1A subunit, GALNT10, CAT-2, PLA2G4E, USP53, RAB19B, Amphiregulin, C4A protein, IL-15, GPR111, HNF3-alpha, FAAH2, Kera…
METABRIC_TNBC	Depleted in SOX10hi	Metacore	steroid hormone secretion	GO:0035929	3.05956e-05	1	1	9| hormone metabolism & biochemical homeostasis		0.333333	SAT-1, StARD4, Amphiphysin I, HAG-2, P/Q-type calcium channel alpha-1A subunit, CAT-2, C4A protein, LAMR1, SLC1A1/EAAT3, Leptin receptor, NET, Mfsd2, Galpha(q)-specific nucleotide-like GPCRs, Synaptotagmin XVII, GATA Group, Galpha(i)-specific nucleotide-like GPCRs, C4, Cytochrome B5, IP3 receptor, SN1, ERO1Lalpha, FR-alpha, STAMP1, CROT, CADPS2, Keratin 18, ACSL5, ERO1, GABRQ, LBP, SLC7A8, SIDT1,…
METABRIC_TNBC	Depleted in SOX10hi	Metacore	sodium ion homeostasis	GO:0055078	0.0001519	1	1	9| hormone metabolism & biochemical homeostasis		0.113636	DR4(TNFRSF10A), GUCY1A3, UGT, Amphiregulin, IL-15, HNF3-alpha, Leptin receptor, Galpha(q)-specific nucleotide-like GPCRs, GATA Group, Galpha(i)-specific nucleotide-like GPCRs, P2Y2, IP3 receptor, Androgen receptor, IDH1, FR-alpha, P2Y1, ACSL5, GSHR, G-protein gamma, MuRF1, CYP1B1, Thyroid hormone receptor, PLA2G4F, Guanylate cyclase, TR-beta, IP3R1, CYP19, NAT-2, HNF3, Guanylate cyclase alpha, RI…
METABRIC_TNBC	Depleted in SOX10hi	Metacore	regulation of chaperone-mediated autophagy	GO:1904714	0.000314891	1	1	9| hormone metabolism & biochemical homeostasis		0.375	NET-7, SAT-1, StARD4, Amphiphysin I, HAG-2, P/Q-type calcium channel alpha-1A subunit, CAT-2, C4A protein, LAMR1, SLC1A1/EAAT3, Leptin receptor, NET, Mfsd2, Galpha(q)-specific nucleotide-like GPCRs, Synaptotagmin XVII, GATA Group, Galpha(i)-specific nucleotide-like GPCRs, C4, Cytochrome B5, IP3 receptor, SN1, ERO1Lalpha, FR-alpha, STAMP1, CROT, CADPS2, P2Y1, Keratin 18, ACSL5, ERO1, GABRQ, LBP, S…
METABRIC_TNBC	Depleted in SOX10hi	Metacore	cation homeostasis	GO:0055080	0.000315136	1	1	9| hormone metabolism & biochemical homeostasis		0.0176056	ELOVL5, ACSL5, ACACA, Acyl-CoA synthetase, FASN
METABRIC_TNBC	Depleted in SOX10hi	Metacore	cellular hormone metabolic process	GO:0034754	0.000329502	3	1	9| hormone metabolism & biochemical homeostasis		0.0457516	GUCY1A3, Galpha(q)-specific nucleotide-like GPCRs, Galpha(i)-specific nucleotide-like GPCRs, Guanylate cyclase, Guanylate cyclase alpha
METABRIC_TNBC	Depleted in SOX10hi	Metacore	regulation of sequence-specific DNA binding transcription factor activity	GO:0051090	0.000376703	1	1	9| hormone metabolism & biochemical homeostasis		0.0215054	Galpha(q)-specific nucleotide-like GPCRs, Galpha(i)-specific nucleotide-like GPCRs, P2Y2, ACSL5, Acyl-CoA synthetase
METABRIC_TNBC	Depleted in SOX10hi	Metacore	zinc ion homeostasis	GO:0055069	0.000376703	1	1	9| hormone metabolism & biochemical homeostasis		0.142857	SAT-1, P/Q-type calcium channel alpha-1A subunit, CAT-2, TMEM63C, SLC1A1/EAAT3, SLC16A9, Mfsd2, Galpha(q)-specific nucleotide-like GPCRs, Cytochrome B5, IP3 receptor, SN1, ERO1Lalpha, SLC4A8, STAMP1, CLCA1, CROT, ACSL5, ERO1, GABRQ, SLC7A8, Carbonic anhydrase XII, PLA2G4F, FIC1, Thyroglobulin, IP3R1, ZP2, CAT-3, OSTalpha, CLCA2, NHE7, ACACA, Acyl-CoA synthetase
METABRIC_TNBC	Depleted in SOX10hi	Metacore	endocrine hormone secretion	GO:0060986	0.000376703	1	1	9| hormone metabolism & biochemical homeostasis		0.142857	DR4(TNFRSF10A), IL20RA, Galpha(q)-specific putative/unclassified GPCRs, UGT, TRIM34, IL-15, Leptin receptor, Galpha(q)-specific nucleotide-like GPCRs, LEPROT, Aldose reductase, GATA Group, Galpha(i)-specific nucleotide-like GPCRs, CISH, P2Y2, IP3 receptor, Androgen receptor, ALDR, ERO1Lalpha, FR-alpha, CLCA1, P2Y1, Keratin 18, ACSL5, ERO1, PCSK9, LBP, G-protein gamma, MuRF1, G-protein gamma 12, C…
TCGA_TNBC	Depleted in SOX10hi	Metacore	cellular hormone metabolic process	GO:0034754	0.000528944	3	0	9| hormone metabolism & biochemical homeostasis		0.0588235	DHRS9, UGT, Aldose reductase, ALDR, NADPH:adrenodoxin oxidoreductase, CYP1B1, CYP19, UGT2B4, UGT2B11
TCGA_TNBC	Depleted in SOX10hi	Metacore	estrogen metabolic process	GO:0008210	0.000544689	4	1	9| hormone metabolism & biochemical homeostasis		0.15625	UGT, CYP1B1, CYP19, UGT2B4, UGT2B11
METABRIC_TNBC	Depleted in SOX10hi	Metacore	estrogen metabolic process	GO:0008210	0.000562417	4	0	9| hormone metabolism & biochemical homeostasis		0.125	NET-7, SAT-1, StARD4, Amphiphysin I, HAG-2, P/Q-type calcium channel alpha-1A subunit, CAT-2, Amphiregulin, C4A protein, TMEM63C, LAMR1, CRCM, SLC1A1/EAAT3, SLC16A9, Leptin receptor, NET, Mfsd2, Galpha(q)-specific nucleotide-like GPCRs, Synaptotagmin XVII, GATA Group, Galpha(i)-specific nucleotide-like GPCRs, C4, Cytochrome B5, IP3 receptor, Androgen receptor, SN1, ERO1Lalpha, SLC4A8, FR-alpha, S…
METABRIC_TNBC	Depleted in SOX10hi	Metacore	monovalent inorganic cation homeostasis	GO:0055067	0.000604821	1	1	9| hormone metabolism & biochemical homeostasis		0.039548	CAT-2, SN1, SLC7A8, CAT-3
METABRIC_TNBC	Depleted in SOX10hi	Metacore	creatinine homeostasis	GO:0097273	0.000736809	1	1	9| hormone metabolism & biochemical homeostasis		1	BVRA, CYP4B1, GUCY1A3, SULT2B1, PPAP, SAT-1, StARD4, CYP4F11, MKP-2, DHRS9, Galpha(q)-specific putative/unclassified GPCRs, UGT, P/Q-type calcium channel alpha-1A subunit, GALNT10, CAT-2, PLA2G4E, FAAH2, ELOVL5, SLC16A9, Leptin receptor, LTB4DH, Galpha(q)-specific nucleotide-like GPCRs, GPD1L, Tubulin alpha 8, OXDD, Aldose reductase, GATA Group, Galpha(i)-specific nucleotide-like GPCRs, Cytochrom…
METABRIC_TNBC	Depleted in SOX10hi	Metacore	cellular ammonia homeostasis	GO:0097275	0.000736809	1	1	9| hormone metabolism & biochemical homeostasis		1	DHRS9, UGT, P/Q-type calcium channel alpha-1A subunit, HNF3-alpha, OXDD, Aldose reductase, ALDR, NADPH:adrenodoxin oxidoreductase, ERO1, PCSK9, CYP1B1, Thyroglobulin, CYP19, HNF3, UGT2B4, UGT2B11
TCGA_TNBC	Depleted in SOX10hi	Metacore	regulation of homeostatic process	GO:0032844	0.00156497	1	1	9| hormone metabolism & biochemical homeostasis		0.0252101	PKIB, IL20RA, Galpha(q)-specific putative/unclassified GPCRs, Leptin receptor, Galpha(q)-specific nucleotide-like GPCRs, GPD1L, GATA Group, Galpha(i)-specific nucleotide-like GPCRs, IP3 receptor, ERO1Lalpha, ERO1, MGF, Guanylate cyclase, GPR39, IP3R1, CYP19, HNF3, PKI
TCGA_TNBC	Depleted in SOX10hi	Metacore	positive regulation of cytosolic calcium ion concentration	GO:0007204	0.00182386	1	1	9| hormone metabolism & biochemical homeostasis		0.037415	P/Q-type calcium channel alpha-1A subunit, Galpha(q)-specific nucleotide-like GPCRs, GATA Group, Galpha(i)-specific nucleotide-like GPCRs, P2Y2, IP3 receptor, ERO1Lalpha, P2Y1, ERO1, G-protein gamma, IP3R1
TCGA_TNBC	Depleted in SOX10hi	Metacore	chemical homeostasis	GO:0048878	0.00201061	1	1	9| hormone metabolism & biochemical homeostasis		0.0191625	SAT-1, Galpha(q)-specific putative/unclassified GPCRs, P/Q-type calcium channel alpha-1A subunit, HNF3-alpha, Leptin receptor, Galpha(q)-specific nucleotide-like GPCRs, GATA Group, Galpha(i)-specific nucleotide-like GPCRs, P2Y2, IP3 receptor, ERO1Lalpha, SLC4A8, STAMP1, P2Y1, ERO1, PCSK9, G-protein gamma, SLC7A8, Carbonic anhydrase XII, GPR39, ABCA12, IP3R1, CYP19, CYP4F12, HNF3, NHE7, ACACA
TCGA_TNBC	Depleted in SOX10hi	GSEA	CELLULAR HORMONE METABOLIC PROCESS	GO:0034754	0.007	3	0	9| hormone metabolism & biochemical homeostasis	-2.02
TCGA_TNBC	Depleted in SOX10hi	GSEA	ESTROGEN METABOLIC PROCESS	GO:0008210	0.015	4	0	9| hormone metabolism & biochemical homeostasis	-1.98
TCGA_TNBC	Depleted in SOX10hi	GSEA	HORMONE METABOLIC PROCESS	GO:0042445	0.041	3	0	9| hormone metabolism & biochemical homeostasis	-1.86
TCGA_TNBC	Depleted in SOX10hi	Metacore	opsonization	GO:0008228	0.000249856	1	1	none		0.333333	C4A protein, C4, LBP, C4B protein
TCGA_TNBC	Depleted in SOX10hi	Metacore	regulation of cGMP biosynthetic process	GO:0030826	0.00158957	1	1	none		0.113636	GUCY1A3, Galpha(q)-specific nucleotide-like GPCRs, Galpha(i)-specific nucleotide-like GPCRs, Guanylate cyclase, Guanylate cyclase alpha
TCGA_TNBC	Depleted in SOX10hi	Metacore	negative regulation of glial cell-derived neurotrophic factor receptor signaling pathway involved in ureteric bud formation	GO:2000734	0.0025565	1	1	none		1	GATA Group, GATA-3
TCGA_TNBC	Depleted in SOX10hi	GSEA	NEGATIVE REGULATION OF FATTY ACID METABOLIC PROCESS	GO:0045922	0.021	1	1	none	-1.93
TCGA_TNBC	Depleted in SOX10hi	Metacore	oxoacid metabolic process	GO:0043436	3.59711e-05	2	1	redundant		0.0263425	DHRS9, UGT, CAT-2, FAAH2, ELOVL5, LTB4DH, Tubulin alpha 8, OXDD, Cytochrome B5, IDH1, CROT, ACSL5, ECHP, SLC7A8, CYP1B1, PLA2G4F, CRAT, FIC1, CYP19, Tubulin alpha, CYP4F12, UGT2B4, UGT2B11, ACACA, Acyl-CoA synthetase, FASN
METABRIC_TNBC	Depleted in SOX10hi	Metacore	oxoacid metabolic process	GO:0043436	4.36321e-05	2	0	redundant		0.0182371	Amphiphysin I, NET1(TSPAN1), P/Q-type calcium channel alpha-1A subunit, C4A protein, Galpha(q)-specific nucleotide-like GPCRs, Synaptotagmin XVII, GATA Group, Galpha(i)-specific nucleotide-like GPCRs, C4, CADPS2, PCSK9, LBP, C4B protein, FAM148A, Rab-27B, Slp5, Tbc1d9
METABRIC_TNBC	Depleted in SOX10hi	Metacore	neutrophil chemotaxis	GO:0030593	5.19005e-05	1	1	redundant		0.0679612	Aldose reductase, ALDR, F16Q, F16P
METABRIC_TNBC	Depleted in SOX10hi	Metacore	neutrophil migration	GO:1990266	7.37499e-05	1	1	redundant		0.0642202	PLA2G4E, Tubulin alpha 8, Aldose reductase, Galpha(i)-specific nucleotide-like GPCRs, CROT, ECHP, CYP1B1, PLA2G4F, CRAT, Tubulin alpha, CYP4F12, NCEH1, AK1BA
METABRIC_TNBC	Depleted in SOX10hi	Metacore	granulocyte chemotaxis	GO:0071621	8.81441e-05	1	1	redundant		0.0619469	SLC16A9, Mfsd2, CROT, ACSL5, PLA2G4F, FIC1, OSTalpha, ACACA, Acyl-CoA synthetase
METABRIC_TNBC	Depleted in SOX10hi	Metacore	peptidyl-cysteine S-trans-nitrosylation	GO:0035606	9.80685e-05	1	1	redundant		0.6	SULT2B1, StARD4, DHRS9, UGT, PLA2G4E, FAAH2, ELOVL5, Leptin receptor, LTB4DH, GPD1L, Tubulin alpha 8, Aldose reductase, GATA Group, Galpha(i)-specific nucleotide-like GPCRs, Cytochrome B5, ALDR, UGCG, CROT, NADPH:adrenodoxin oxidoreductase, ACSL5, ECHP, PCSK9, CYP1B1, MGF, PLA2G4F, CRAT, FIC1, DHC24, CYP19, Tubulin alpha, CYP4F12, NCEH1, AK1BA, UGT2B4, MOGAT2, ACACA, Acyl-CoA synthetase, FASN
METABRIC_TNBC	Depleted in SOX10hi	Metacore	leukocyte chemotaxis	GO:0030595	0.000161819	2	1	redundant		0.0432432	DHRS9, Aldose reductase, ALDR, NADPH:adrenodoxin oxidoreductase, CYP19
METABRIC_TNBC	Depleted in SOX10hi	Metacore	regulation of T cell chemotaxis	GO:0010819	0.000161819	1	1	redundant		0.2	DHRS9, UGT, CAT-2, FAAH2, ELOVL5, LTB4DH, Tubulin alpha 8, OXDD, Cytochrome B5, IDH1, CROT, ACSL5, ECHP, SLC7A8, CYP1B1, PLA2G4F, CRAT, FIC1, CYP19, Tubulin alpha, CYP4F12, UGT2B4, UGT2B11, ACACA, Acyl-CoA synthetase, FASN
METABRIC_TNBC	Depleted in SOX10hi	Metacore	cellular response to xenobiotic stimulus	GO:0071466	0.000195701	2	1	redundant		0.0522388	UGT, CYP1B1, NCEH1, NAT-2, UGT2B4, NAT-1, UGT2B11, Acyl-CoA synthetase
METABRIC_TNBC	Depleted in SOX10hi	Metacore	cellular zinc ion homeostasis	GO:0006882	0.000299243	1	1	redundant		0.16	DHRS9, P/Q-type calcium channel alpha-1A subunit, Leptin receptor, Aldose reductase, GATA Group, ALDR, NADPH:adrenodoxin oxidoreductase, PCSK9, CYP1B1, Synphilin 1, Guanylate cyclase, Thyroglobulin, DHC24, CYP19, CYP4F12, AK1BA, GATA-3, MOGAT2
METABRIC_TNBC	Depleted in SOX10hi	Metacore	regulation of granulocyte chemotaxis	GO:0071622	0.000315136	1	1	redundant		0.0892857	Amphiphysin I, Galpha(q)-specific putative/unclassified GPCRs, NET1(TSPAN1), C4A protein, Leptin receptor, Galpha(q)-specific nucleotide-like GPCRs, LEPROT, GPD1L, GATA Group, Galpha(i)-specific nucleotide-like GPCRs, C4, P2Y2, IP3 receptor, SN1, UGCG, CADPS2, P2Y1, ACSL5, PCSK9, LBP, PD-L1, Guanylate cyclase, GPR39, ABCA12, IP3R1, C4B protein, Rab-27B, GATA-3, Acyl-CoA synthetase
METABRIC_TNBC	Depleted in SOX10hi	Metacore	myeloid leukocyte migration	GO:0097529	0.000362922	1	1	redundant		0.0448718	P/Q-type calcium channel alpha-1A subunit, Aldose reductase, GATA Group, ALDR, Synphilin 1, Guanylate cyclase, Thyroglobulin, GATA-3
METABRIC_TNBC	Depleted in SOX10hi	Metacore	inorganic ion homeostasis	GO:0098771	0.000374456	1	1	redundant		0.0172414	ELOVL5, ACSL5, ACACA, Acyl-CoA synthetase, FASN
METABRIC_TNBC	Depleted in SOX10hi	Metacore	ion homeostasis	GO:0050801	0.000383129	1	1	redundant		0.0171038	P/Q-type calcium channel alpha-1A subunit, Galpha(q)-specific nucleotide-like GPCRs, Synaptotagmin XVII, GATA Group, Galpha(i)-specific nucleotide-like GPCRs, STAMP1, CADPS2, ABCA12, Tubulin alpha, FAM148A, Slp5
METABRIC_TNBC	Depleted in SOX10hi	Metacore	positive regulation of programmed cell death	GO:0043068	0.000438171	1	1	redundant		0.0168161	GATA Group, GATA-3
METABRIC_TNBC	Depleted in SOX10hi	Metacore	regulation of monocyte chemotaxis	GO:0090025	0.000507753	2	1	redundant		0.129032	DR4(TNFRSF10A), GUCY1A3, Semaphorin 3C, Galpha(q)-specific putative/unclassified GPCRs, UGT, TRIM34, P/Q-type calcium channel alpha-1A subunit, USP53, C4A protein, IL-15, BMAL2, Leptin receptor, Galpha(q)-specific nucleotide-like GPCRs, GATA Group, Galpha(i)-specific nucleotide-like GPCRs, C4, P2Y2, SN1, FR-alpha, Semaphorin 3F, CADPS2, P2Y1, ACSL5, PCSK9, LBP, GSHR, G-protein gamma, G-protein ga…
TCGA_TNBC	Depleted in SOX10hi	Metacore	positive regulation of penile erection	GO:0060406	0.000530872	1	1	redundant		0.266667	Galpha(q)-specific nucleotide-like GPCRs, Galpha(i)-specific nucleotide-like GPCRs, P2Y2, P2Y1
TCGA_TNBC	Depleted in SOX10hi	Metacore	negative regulation of smooth muscle contraction	GO:0045986	0.000989161	1	1	redundant		0.131579	GUCY1A3, Galpha(q)-specific nucleotide-like GPCRs, Galpha(i)-specific nucleotide-like GPCRs, Guanylate cyclase, Guanylate cyclase alpha
TCGA_TNBC	Depleted in SOX10hi	Metacore	cellular response to xenobiotic stimulus	GO:0071466	0.00107851	2	0	redundant		0.0597015	UGT, CYP1B1, NCEH1, NAT-2, UGT2B4, NAT-1, UGT2B11, Acyl-CoA synthetase
TCGA_TNBC	Depleted in SOX10hi	Metacore	regulation of prostaglandin secretion	GO:0032306	0.00117855	1	1	redundant		0.2	Galpha(q)-specific nucleotide-like GPCRs, Galpha(i)-specific nucleotide-like GPCRs, P2Y2, Acyl-CoA synthetase
TCGA_TNBC	Depleted in SOX10hi	Metacore	positive regulation of cGMP biosynthetic process	GO:0030828	0.00125288	1	1	redundant		0.121951	GUCY1A3, Galpha(q)-specific nucleotide-like GPCRs, Galpha(i)-specific nucleotide-like GPCRs, Guanylate cyclase, Guanylate cyclase alpha
TCGA_TNBC	Depleted in SOX10hi	Metacore	positive regulation of cGMP metabolic process	GO:0030825	0.00173014	1	1	redundant		0.111111	GUCY1A3, Galpha(q)-specific nucleotide-like GPCRs, Galpha(i)-specific nucleotide-like GPCRs, Guanylate cyclase, Guanylate cyclase alpha
TCGA_TNBC	Depleted in SOX10hi	Metacore	fatty-acyl-CoA biosynthetic process	GO:0046949	0.00253857	1	1	redundant		0.1	ELOVL5, ACSL5, ACACA, Acyl-CoA synthetase, FASN
TCGA_TNBC	Depleted in SOX10hi	Metacore	regulation of fibroblast growth factor receptor signaling pathway involved in ureteric bud formation	GO:2000702	0.0025565	1	1	redundant		1	GATA Group, GATA-3
TCGA_TNBC	Depleted in SOX10hi	Metacore	negative regulation of fibroblast growth factor receptor signaling pathway involved in ureteric bud formation	GO:2000703	0.0025565	1	1	redundant		1	GATA Group, GATA-3
TCGA_TNBC	Depleted in SOX10hi	Metacore	regulation of glial cell-derived neurotrophic factor receptor signaling pathway involved in ureteric bud formation	GO:2000733	0.0025565	1	1	redundant		1	GATA Group, GATA-3
TCGA_TNBC	Depleted in SOX10hi	GSEA	EPIDERMAL CELL DIFFERENTIATION	GO:0009913	0.006	1	1	redundant	-2.03
TCGA_TNBC	Depleted in SOX10hi	GSEA	LEUKOCYTE CHEMOTAXIS	GO:0030595	0.018	2	0	redundant	-1.96
TCGA_TNBC	Depleted in SOX10hi	GSEA	MONOCYTE CHEMOTAXIS	GO:0002548	0.033	1	1	redundant	-1.88
TCGA_TNBC	Depleted in SOX10hi	GSEA	LYMPHOCYTE CHEMOTAXIS	GO:0048247	0.04	1	1	redundant	-1.86
METABRIC_TNBC	Depleted in SOX10hi	GSEA	NEURON PROJECTION EXTENSION	GO:1990138	0.0472856	1	1	redundant	-1.87412
METABRIC_TNBC	Depleted in SOX10hi	GSEA	FATTY ACID CATABOLIC PROCESS	GO:0009062	0.049029	1	1	redundant	-1.86439

## Sheet: S5_WGCNA mod membership
Table-S5. WGCNA module membership data (kTotal, total connectivity across the breast cancer network; kWithin, intra-modular connectivity; kOut, extra-modular connectivity; kDiff, kWithin-kOut; kME, module eigengene correlations; p, p-values - representative data from the TCGA cohort)
Gene	Module	kTotal	kWithin	kOut	kDiff	kME-black	kME-black_p	kME-blue	kME-blue_p	kME-brown	kME-brown_p	kME-green	kME-green_p	kME-magenta	kME-magenta_p	kME-red	kME-red_p	kME-tan	kME-tan_p	kME-yellow	kME-yellow_p
OLFML1	black	23.5014	15.59	7.91133	7.67871	0.930233	0	-0.405915	4.59e-48	0.0926443	0.00143622	0.295506	3.15e-25	0.674328	1.88e-157	0.704118	1.63e-177	0.0401525	0.167906	0.380808	4.71e-42
RECK	black	23.9984	14.9258	9.07263	5.85318	0.931059	0	-0.361677	8.19e-38	-0.058576	0.0441568	0.512322	5.13e-80	0.576245	1.94e-105	0.710641	3.01e-182	-0.0347874	0.232248	0.316824	6.03e-29
FSTL1	black	22.4115	14.8764	7.53507	7.34138	0.926546	0	-0.277233	2.78e-22	-0.082153	0.00472762	0.431774	8.08e-55	0.722137	6.42e-191	0.644181	2.03e-139	0.0213143	0.464297	0.351342	1.22e-35
DCN	black	21.3999	14.6284	6.77152	7.85686	0.917824	0	-0.448918	1.24e-59	0.11687	5.68e-05	0.313611	2.29e-28	0.656357	1.88e-146	0.681277	6.44e-162	-0.0283059	0.331093	0.329115	3.13e-31
MSRB3	black	22.0445	13.8764	8.16808	5.70833	0.923453	0	-0.469668	7.76e-66	0.102226	0.000433897	0.427279	1.33e-53	0.577568	5.03e-106	0.716162	2.33e-186	-0.175293	1.32e-09	0.154444	9.61e-08
ECM2	black	21.4647	13.4417	8.02296	5.41875	0.913064	0	-0.510318	2.65e-79	0.158071	4.74e-08	0.282877	3.61e-23	0.567415	1.37e-101	0.729601	8.69e-197	-0.0728704	0.0122479	0.232151	6.47e-16
CCDC80	black	21.2576	13.1876	8.07004	5.11755	0.90913	0	-0.387594	1.26e-43	0.0226397	0.43698	0.355175	1.95e-36	0.642373	2.12e-138	0.738085	1.06e-203	0.0191	0.511985	0.441316	1.83e-57
TCF4	black	20.4274	13.0486	7.37881	5.66976	0.907802	0	-0.374072	1.58e-40	0.0962565	0.000925949	0.30111	3.56e-26	0.651592	1.17e-143	0.649085	3.27e-142	0.0131826	0.650859	0.337696	6.85e-33
ZEB1	black	21.4754	12.967	8.50837	4.45864	0.896294	0	-0.454407	3.12e-61	0.223578	7.61e-15	0.187169	9.01e-11	0.640492	2.38e-137	0.660815	4.14e-149	-0.0432005	0.137879	0.2525	1.24e-18
GLT8D2	black	17.871	11.7535	6.11755	5.63594	0.885584	0	-0.36185	7.52e-38	0.104744	0.000311318	0.310903	6.99e-28	0.760896	1.05e-223	0.5689	3.14e-102	-0.0490707	0.0918771	0.252746	1.14e-18
CNRIP1	black	26.9021	11.6784	15.2237	-3.54527	0.893794	0	-0.524265	2.33e-84	0.112198	0.000111606	0.336493	1.18e-32	0.509259	6.26e-79	0.850127	0	-0.104454	0.000323562	0.389028	5.78e-44
HEG1	black	20.0212	11.5957	8.42551	3.17017	0.885488	0	-0.329323	2.85e-31	0.0223847	0.442163	0.338305	5.2e-33	0.625153	4.77e-129	0.64911	3.16e-142	0.0103377	0.722668	0.379272	1.06e-41
LRP1	black	18.0598	11.2029	6.85697	4.34589	0.900958	0	-0.486875	2.57e-71	0.0642214	0.0273173	0.338185	5.49e-33	0.634144	7.4e-134	0.71268	9.36e-184	-0.0928616	0.00139939	0.323139	4.16e-30
FAT4	black	24.5742	10.8156	13.7586	-2.94297	0.867799	0	-0.447804	2.61e-59	0.0931234	0.00135615	0.411247	2.07e-49	0.412201	1.18e-49	0.777909	3.77e-240	-0.120694	3.2e-05	0.256898	2.96e-19
AKAP12	black	21.4315	10.2565	11.175	-0.918429	0.882603	0	-0.525051	1.19e-84	0.15558	7.71e-08	0.345054	2.35e-34	0.450759	3.64e-60	0.793734	8.15e-257	-0.132132	5.21e-06	0.2168	4.98e-14
ANGPTL2	black	15.4374	10.1073	5.33009	4.77725	0.885182	0	-0.361669	8.22e-38	-0.0437627	0.132823	0.396951	7.37e-46	0.630738	5.13e-132	0.682567	9.25e-163	-0.0520019	0.0740352	0.276525	3.58e-22
TSHZ3	black	14.4756	9.50856	4.967	4.54156	0.882055	0	-0.383101	1.4e-42	0.130878	6.41e-06	0.267782	7.66e-21	0.722863	1.76e-191	0.589183	2.71e-111	-0.0613866	0.0349145	0.239791	6.6e-17
PODN	black	15.745	9.37103	6.374	2.99704	0.846464	0	-0.510877	1.68e-79	0.243233	2.3e-17	0.150258	2.13e-07	0.662565	3.64e-150	0.693742	3.01e-170	-0.106634	0.000241457	0.288927	3.84e-24
FLRT2	black	18.1703	9.37064	8.79966	0.570978	0.879066	0	-0.446361	6.76e-59	0.0653072	0.0248102	0.43854	1.1e-56	0.479669	5.53e-69	0.763932	1.55e-226	-0.12296	2.26e-05	0.30587	5.36e-27
ZFPM2	black	13.9064	9.31942	4.58695	4.73247	0.872282	0	-0.360489	1.47e-37	0.122178	2.55e-05	0.230627	1.01e-15	0.700554	5.53e-175	0.579802	5.06e-107	-0.0300061	0.302859	0.231076	8.86e-16
ZEB2	black	21.5693	9.22865	12.3406	-3.11199	0.839941	0	-0.293863	5.92e-25	-0.101269	0.000491317	0.430473	1.83e-54	0.475691	1.02e-67	0.692199	3.41e-169	0.097132	0.000830634	0.56313	9.17e-100
LAMA4	black	13.8593	9.13295	4.72631	4.40664	0.867826	0	-0.295066	3.73e-25	-0.0490667	0.0919034	0.333483	4.54e-32	0.645799	2.47e-140	0.635916	7.99e-135	-0.0358336	0.218496	0.254897	5.7e-19
RBMS3	black	19.5478	9.05418	10.4936	-1.43946	0.865244	0	-0.497507	7.32e-75	0.110899	0.000134061	0.421411	4.84e-52	0.414489	3.07e-50	0.752175	8.46e-216	-0.0872434	0.00269336	0.205828	9.16e-13
PDGFRA	black	15.3158	9.01306	6.30278	2.71028	0.871561	0	-0.228875	1.68e-15	-0.144029	6.68e-07	0.54953	3.84e-94	0.558018	1.28e-97	0.662136	6.62e-150	-0.0213007	0.464584	0.398595	2.94e-46
RUNX1T1	black	18.8638	8.96319	9.90064	-0.937453	0.850495	0	-0.480733	2.52e-69	0.180025	4.63e-10	0.309417	1.28e-27	0.449527	8.29e-60	0.703571	4.01e-177	-0.0672718	0.020777	0.23852	9.7e-17
CFH	black	15.6495	8.92237	6.72714	2.19523	0.866796	0	-0.26472	2.18e-20	-0.0773872	0.00779924	0.396671	8.62e-46	0.580487	2.5e-107	0.679959	4.63e-161	0.161651	2.32e-08	0.540497	1.5e-90
FAM26E	black	15.2273	8.9132	6.31406	2.59914	0.853595	0	-0.27099	2.52e-21	0.0551935	0.0579337	0.181702	3.17e-10	0.798453	4.53e-262	0.482592	6.36e-70	0.078547	0.00692073	0.29871	9.11e-26
GAS7	black	14.5778	8.52287	6.05494	2.46793	0.866805	0	-0.452126	1.46e-60	0.134285	3.64e-06	0.303213	1.55e-26	0.605445	4.87e-119	0.694665	6.99e-171	-0.0368525	0.205674	0.433901	2.12e-55
PDGFRB	black	14.8632	8.43759	6.42565	2.01195	0.84464	0	-0.36924	1.87e-39	0.186128	1.15e-10	0.105376	0.000286083	0.792874	7.16e-256	0.55065	1.35e-94	-0.0582712	0.045273	0.219697	2.25e-14
TIMP2	black	13.4787	8.36842	5.11027	3.25815	0.854529	0	-0.242481	2.9e-17	-0.0692207	0.0173525	0.370992	7.66e-40	0.768877	3.04e-231	0.510838	1.73e-79	0.0404728	0.164537	0.287922	5.59e-24
SERPINF1	black	13.9504	8.22446	5.72595	2.49851	0.839064	0	-0.312101	4.28e-28	-0.0353876	0.224286	0.310323	8.85e-28	0.708113	2.13e-180	0.624301	1.34e-128	0.0113429	0.696975	0.461098	3.19e-63
JAM3	black	16.1941	8.08658	8.1075	-0.0209264	0.859755	0	-0.563509	6.34e-100	0.238513	9.72e-17	0.292515	9.9e-25	0.492417	3.78e-73	0.760591	2.01e-223	-0.179765	4.91e-10	0.165389	1.08e-08
NDN	black	16.4516	7.89173	8.55984	-0.668118	0.8323	2.21e-304	-0.512989	2.97e-80	0.128411	9.57e-06	0.321558	8.18e-30	0.50601	8.65e-78	0.780681	5.73e-243	-0.0994437	0.000620894	0.304728	8.47e-27
TBX15	black	13.7862	7.88751	5.89871	1.98879	0.863989	0	-0.430327	2e-54	0.0690187	0.0176829	0.345595	1.83e-34	0.513804	1.52e-80	0.744705	2.76e-209	-0.094964	0.00108528	0.250044	2.72e-18
LRCH2	black	12.8538	7.53072	5.32306	2.20766	0.860113	0	-0.335094	2.21e-32	-0.00428373	0.883086	0.445831	9.59e-59	0.510427	2.42e-79	0.684468	5.21e-164	0.00705986	0.808499	0.314052	1.91e-28
BICC1	black	16.5682	7.41131	9.15689	-1.74558	0.819719	1.28e-287	-0.18127	3.5e-10	-0.080853	0.0054329	0.437315	2.41e-56	0.592676	6.4e-113	0.495631	3.15e-74	0.00174178	0.95232	0.28258	4.03e-23
LAMA2	black	14.317	7.2992	7.01777	0.281432	0.844535	0	-0.508431	1.23e-78	0.227411	2.56e-15	0.270044	3.5e-21	0.486101	4.61e-71	0.739812	3.84e-205	-0.115082	7.37e-05	0.234277	3.45e-16
ARHGAP20	black	20.9971	7.28325	13.7139	-6.43063	0.836616	0	-0.540425	1.61e-90	0.125844	1.44e-05	0.441471	1.66e-57	0.306777	3.73e-27	0.808587	7.62e-274	-0.110731	0.000137257	0.233613	4.2e-16
KCTD12	black	21.4239	7.23741	14.1865	-6.94909	0.828151	1.05e-298	-0.430976	1.33e-54	-0.0174391	0.549362	0.497539	7.14e-75	0.34585	1.62e-34	0.787943	1.5e-250	0.021256	0.465522	0.523735	3.66e-84
PTRF	black	16.4668	7.18284	9.28393	-2.10109	0.824021	3.36e-293	-0.386671	2.07e-43	-0.127096	1.18e-05	0.545962	1.04e-92	0.483874	2.45e-70	0.760252	4.14e-223	-0.106593	0.00024281	0.32135	8.94e-30
SLIT3	black	13.1723	7.16944	6.0029	1.16654	0.851754	0	-0.548237	1.27e-93	0.170969	3.36e-09	0.276421	3.72e-22	0.492019	5.13e-73	0.742619	1.65e-207	-0.0969986	0.000844551	0.235263	2.58e-16
DPYSL3	black	11.8436	6.89786	4.94578	1.95208	0.831452	3.29e-303	-0.137792	2e-06	-0.146624	4.17e-07	0.420973	6.31e-52	0.778828	4.43e-241	0.476071	7.71e-68	-0.00311226	0.914914	0.345571	1.85e-34
PCSK5	black	12.6757	6.84698	5.82877	1.01822	0.850244	0	-0.401434	5.93e-47	0.0695463	0.0168315	0.375565	7.3e-41	0.511004	1.51e-79	0.735849	7.47e-202	-0.0563647	0.0528065	0.323999	2.88e-30
CALD1	black	12.4079	6.64782	5.76007	0.887755	0.83117	8.05e-303	-0.0896938	0.00203316	-0.292063	1.18e-24	0.624455	1.11e-128	0.623538	3.35e-128	0.542288	2.98e-91	-0.0235629	0.41851	0.293212	7.59e-25
CXCL12	black	13.7379	6.60162	7.13629	-0.534665	0.840379	0	-0.496996	1.09e-74	0.113867	8.79e-05	0.366224	8.54e-39	0.447785	2.64e-59	0.76942	9.1e-232	-0.0567947	0.0510216	0.390107	3.21e-44
PRRX1	black	12.9653	6.59139	6.37387	0.217528	0.811863	8.38e-278	-0.127696	1.07e-05	-0.0714364	0.0140689	0.264545	2.31e-20	0.835458	0	0.421101	5.84e-52	0.0961766	0.000935135	0.365383	1.3e-38
SLIT2	black	14.6725	6.50474	8.1678	-1.66306	0.798167	9.52e-262	-0.375819	6.4e-41	0.119011	4.13e-05	0.299813	5.92e-26	0.443986	3.22e-58	0.634325	5.9e-134	-0.122273	2.52e-05	0.23057	1.03e-15
FEZ1	black	10.3845	6.45132	3.93315	2.51817	0.831067	1.12e-302	-0.425759	3.4e-53	0.0567637	0.0511486	0.362911	4.45e-38	0.573479	3.21e-104	0.671708	8.45e-156	-0.151644	1.64e-07	0.233583	4.24e-16
SRPX	black	14.0175	6.30963	7.70792	-1.39829	0.832326	2.03e-304	-0.342945	6.23e-34	-0.120086	3.51e-05	0.559667	2.62e-98	0.439606	5.53e-57	0.771476	9.16e-234	-0.110768	0.000136555	0.310147	9.51e-28
PRKD1	black	10.336	6.25332	4.0827	2.17063	0.845377	0	-0.331014	1.36e-31	-0.0383918	0.187354	0.48545	7.51e-71	0.528635	5.41e-86	0.643272	6.61e-139	-0.0936562	0.00127195	0.245412	1.17e-17
ANTXR2	black	12.0692	6.24504	5.82414	0.420899	0.834861	5.76e-308	-0.368554	2.64e-39	-0.0930973	0.0013604	0.481075	1.96e-69	0.455582	1.41e-61	0.685637	8.76e-165	0.0115358	0.692084	0.404158	1.26e-47
RFTN2	black	11.3227	6.23251	5.09018	1.14232	0.835057	3.05e-308	-0.411632	1.65e-49	0.0973865	0.000804681	0.325643	1.42e-30	0.495218	4.35e-74	0.696088	7.29e-172	-0.0629624	0.0304948	0.28303	3.42e-23
ZFHX4	black	9.51591	6.06501	3.4509	2.61411	0.825643	2.41e-295	-0.395167	1.99e-45	0.188883	6.02e-11	0.202818	1.98e-12	0.614578	1.37e-123	0.564216	3.18e-100	-0.0918007	0.00158788	0.140297	1.3e-06
LRRC32	black	10.8875	6.06377	4.82374	1.24003	0.816099	4.89e-283	-0.424872	5.86e-53	0.197142	8.2e-12	0.13501	3.22e-06	0.681972	2.27e-162	0.667404	4.02e-153	-0.0440602	0.130206	0.275013	6.14e-22
VGLL3	black	10.2164	6.05512	4.16125	1.89388	0.82282	1.26e-291	-0.202676	2.05e-12	-0.152203	1.47e-07	0.477756	2.25e-68	0.543852	7.18e-92	0.587877	1.09e-110	0.0241053	0.407876	0.344704	2.76e-34
GAS1	black	10.5812	5.99959	4.58158	1.41801	0.81207	4.69e-278	-0.186685	1.01e-10	-0.226202	3.62e-15	0.584606	3.42e-109	0.604304	1.76e-118	0.572417	9.35e-104	-0.00752366	0.796187	0.385806	3.29e-43
NID1	black	10.099	5.98795	4.11107	1.87688	0.811583	1.84e-277	-0.211698	1.97e-13	0.000588962	0.983869	0.259263	1.36e-19	0.731494	2.63e-198	0.4744	2.59e-67	-0.0144541	0.619737	0.150952	1.87e-07
CD93	black	16.3734	5.93646	10.4369	-4.50048	0.796098	1.98e-259	-0.431614	8.94e-55	0.0843676	0.00371434	0.317145	5.28e-29	0.428883	4.92e-54	0.764995	1.54e-227	-0.0755853	0.00936298	0.306976	3.44e-27
PCDH18	black	12.5053	5.92162	6.58367	-0.662053	0.826437	2.11e-296	-0.292969	8.33e-25	-0.0857814	0.00317512	0.53102	6.79e-87	0.412769	8.48e-50	0.722008	8.07e-191	-0.0642899	0.0271529	0.236394	1.84e-16
DAB2	black	10.631	5.88319	4.74785	1.13534	0.831056	1.16e-302	-0.326333	1.05e-30	-0.0476171	0.101926	0.407156	2.24e-48	0.547984	1.61e-93	0.633712	1.27e-133	0.0817337	0.00494548	0.457241	4.54e-62
COL14A1	black	16.102	5.85711	10.2448	-4.38774	0.817223	1.9e-284	-0.569281	2.15e-102	0.239478	7.26e-17	0.305352	6.6e-27	0.410057	4.16e-49	0.805318	5.7e-270	-0.170725	3.54e-09	0.230509	1.04e-15
NAP1L3	black	8.7561	5.7988	2.9573	2.8415	0.831216	6.97e-303	-0.417101	6.49e-51	0.174731	1.49e-09	0.286502	9.49e-24	0.612385	1.75e-122	0.60454	1.35e-118	-0.121581	2.8e-05	0.189496	5.21e-11
CCDC36	black	10.279	5.77149	4.50748	1.26401	0.834429	2.34e-307	-0.454702	2.56e-61	0.0810368	0.00532772	0.346187	1.39e-34	0.482146	8.86e-70	0.719353	8.86e-189	-0.0485225	0.0955692	0.273179	1.17e-21
HTRA1	black	11.2383	5.76316	5.4751	0.288059	0.779656	6.38e-242	-0.437764	1.81e-56	0.270585	2.9e-21	0.0543364	0.0619422	0.790645	1.9e-253	0.500184	8.94e-76	-0.0507462	0.0812979	0.194592	1.53e-11
FILIP1L	black	8.76761	5.72633	3.04128	2.68504	0.829498	1.57e-300	-0.320755	1.15e-29	0.0516719	0.0758905	0.30769	2.58e-27	0.597044	5.55e-115	0.601174	5.82e-117	0.00819416	0.778477	0.314916	1.34e-28
SGCD	black	9.05347	5.72316	3.33031	2.39285	0.814273	9.16e-281	-0.419111	1.94e-51	0.241039	4.51e-17	0.155798	7.39e-08	0.70807	2.29e-180	0.497335	8.37e-75	-0.116933	5.62e-05	0.0895961	0.00205636
C14orf37	black	10.1716	5.67596	4.49562	1.18034	0.81064	2.57e-276	-0.258287	1.88e-19	0.100634	0.000533186	0.214096	1.04e-13	0.782883	3.09e-245	0.424378	7.94e-53	-0.0441565	0.129367	0.149691	2.37e-07
TBX18	black	8.77096	5.62415	3.14681	2.47734	0.834193	5.03e-307	-0.267382	8.78e-21	-0.0669693	0.0213582	0.450868	3.39e-60	0.583742	8.46e-109	0.60208	2.12e-117	-0.0177034	0.543324	0.329266	2.93e-31
ZCCHC24	black	13.9523	5.51141	8.44084	-2.92943	0.805289	6.16e-270	-0.665893	3.42e-152	0.330602	1.63e-31	0.174045	1.74e-09	0.433794	2.26e-55	0.783402	8.94e-246	-0.169824	4.29e-09	0.228764	1.73e-15
OMD	black	8.21306	5.39043	2.82263	2.5678	0.79337	2.05e-256	-0.499937	1.09e-75	0.32006	1.55e-29	0.0626915	0.0312186	0.657168	6.23e-147	0.521842	1.83e-83	-0.064961	0.025587	0.171985	2.71e-09
ARHGAP31	black	14.9992	5.318	9.68125	-4.36325	0.791421	2.74e-254	-0.170049	4.09e-09	-0.29421	5.18e-25	0.637199	1.58e-135	0.425732	3.46e-53	0.66572	4.37e-152	0.0699589	0.0161907	0.511925	7.11e-80
MRGPRF	black	14.0732	5.28526	8.78798	-3.50272	0.784964	2.1e-247	-0.452188	1.4e-60	0.033948	0.243716	0.431974	7.13e-55	0.428447	6.45e-54	0.782597	6.11e-245	-0.0575599	0.0479706	0.356677	9.44e-37
ARHGAP28	black	9.45121	5.20587	4.24533	0.960542	0.807238	3.09e-272	-0.102808	0.000402104	-0.243128	2.37e-17	0.542223	3.16e-91	0.653935	5.02e-145	0.498074	4.7e-75	0.01915	0.510881	0.374613	1.2e-40
NEXN	black	8.56007	5.10664	3.45343	1.65321	0.811954	6.5e-278	-0.226256	3.56e-15	-0.162052	2.14e-08	0.539436	3.91e-90	0.511923	7.12e-80	0.599437	3.99e-116	0.0168437	0.56308	0.311974	4.5e-28
GNG2	black	16.7177	5.09084	11.6268	-6.536	0.78794	1.51e-250	-0.331775	9.69e-32	-0.119711	3.72e-05	0.489312	4.06e-72	0.345533	1.88e-34	0.769385	9.84e-232	0.0537712	0.0647089	0.580237	3.23e-107
DDR2	black	15.1562	5.03218	10.124	-5.09187	0.763738	2.35e-226	-0.19006	4.56e-11	-0.187534	8.27e-11	0.53325	9.6e-88	0.42111	5.81e-52	0.546243	8.03e-93	-0.00940777	0.746718	0.244905	1.37e-17
TSHZ2	black	16.9187	5.01588	11.9028	-6.88696	0.771464	9.43e-234	-0.406269	3.74e-48	0.0095037	0.744226	0.532512	1.84e-87	0.231587	7.63e-16	0.768737	4.15e-231	-0.0869788	0.00277527	0.305341	6.63e-27
TLL1	black	8.85264	4.97802	3.87462	1.10339	0.818505	4.53e-286	-0.442478	8.61e-58	0.15816	4.66e-08	0.282343	4.39e-23	0.506052	8.37e-78	0.681762	3.11e-162	-0.0292282	0.315572	0.298237	1.09e-25
FERMT2	black	9.50059	4.97326	4.52733	0.445926	0.812833	5.45e-279	-0.310146	9.52e-28	-0.0983024	0.000717388	0.510957	1.57e-79	0.464543	2.9e-64	0.645572	3.32e-140	-0.139745	1.43e-06	0.146902	3.97e-07
CRISPLD2	black	9.3089	4.92892	4.37998	0.548949	0.797998	1.48e-261	-0.199362	4.73e-12	-0.0268925	0.355817	0.286548	9.33e-24	0.780767	4.68e-243	0.499672	1.34e-75	0.0443233	0.127925	0.399061	2.26e-46
ABCC9	black	11.2152	4.92726	6.28793	-1.36066	0.774486	1e-236	-0.361677	8.19e-38	0.0365896	0.20893	0.327381	6.67e-31	0.373476	2.15e-40	0.700955	2.88e-175	-0.0823789	0.00461385	0.208228	4.91e-13
PKD2	black	12.053	4.91403	7.13895	-2.22492	0.795367	1.28e-258	-0.347605	7.14e-35	-0.00671392	0.817714	0.496305	1.87e-74	0.382152	2.31e-42	0.650811	3.31e-143	-0.0594719	0.0410091	0.206767	7.19e-13
GLI2	black	8.83459	4.90537	3.92922	0.976145	0.816597	1.16e-283	-0.282944	3.53e-23	-0.0332978	0.252869	0.457377	4.14e-62	0.601589	3.67e-117	0.655967	3.2e-146	-0.0428686	0.140933	0.385194	4.57e-43
LMOD1	black	13.7487	4.90241	8.84625	-3.94384	0.776901	3.9e-239	-0.56739	1.4e-101	0.172582	2.38e-09	0.39476	2.49e-45	0.305376	6.54e-27	0.792503	1.82e-255	-0.171946	2.73e-09	0.16515	1.14e-08
FLNC	black	8.66838	4.7979	3.87048	0.927426	0.810643	2.56e-276	-0.400021	1.32e-46	0.023088	0.427952	0.390766	2.24e-44	0.544036	6.06e-92	0.691267	1.47e-168	-0.077291	0.00787643	0.255584	4.55e-19
PTH1R	black	10.3978	4.74023	5.65757	-0.917331	0.768394	8.86e-231	-0.517136	9.56e-82	0.121368	2.89e-05	0.30308	1.63e-26	0.484918	1.12e-70	0.730745	1.05e-197	-0.139421	1.51e-06	0.24382	1.92e-17
FOXO1	black	13.2632	4.72889	8.53435	-3.80546	0.800451	2.45e-264	-0.449758	7.11e-60	-0.0215088	0.46023	0.507	3.9e-78	0.321762	7.5e-30	0.759311	3.05e-222	-0.0594499	0.0410841	0.35806	4.82e-37
PPAPDC3	black	9.67079	4.6884	4.9824	-0.293999	0.773743	5.45e-236	-0.429836	2.72e-54	0.0318055	0.274773	0.310428	8.48e-28	0.567495	1.27e-101	0.676996	3.75e-159	-0.0660287	0.0232564	0.350136	2.17e-35
COL15A1	black	8.5456	4.59763	3.94797	0.649657	0.800951	6.57e-265	-0.245782	1.04e-17	-0.0482988	0.0971093	0.336682	1.08e-32	0.575049	6.55e-105	0.656102	2.66e-146	0.00136928	0.962508	0.394048	3.69e-45
NRP1	black	8.70565	4.50872	4.19693	0.31179	0.794544	1.05e-257	-0.300918	3.83e-26	-0.0802638	0.00578275	0.426653	1.96e-53	0.484954	1.09e-70	0.648952	3.9e-142	-0.0249125	0.392352	0.304143	1.07e-26
DOCK11	black	14.6907	4.41744	10.2733	-5.85584	0.752862	2.07e-216	-0.204302	1.36e-12	-0.205251	1.06e-12	0.498089	4.64e-75	0.350297	2.01e-35	0.671494	1.15e-155	0.135714	2.86e-06	0.60535	5.42e-119
LAMB1	black	7.3905	4.35647	3.03403	1.32244	0.796683	4.41e-260	-0.132469	4.93e-06	-0.139144	1.59e-06	0.37757	2.58e-41	0.710127	7.18e-182	0.508336	1.32e-78	-0.0210161	0.470572	0.295374	3.32e-25
DPT	black	10.2517	4.3428	5.90894	-1.56614	0.777881	4.02e-240	-0.44285	6.76e-58	0.0139154	0.632842	0.365269	1.38e-38	0.395669	1.51e-45	0.765102	1.22e-227	-0.0627259	0.0311261	0.439008	8.13e-57
PLSCR4	black	14.8717	4.21527	10.6564	-6.44116	0.78227	1.33e-244	-0.569606	1.56e-102	0.156519	6.43e-08	0.441515	1.61e-57	0.285838	1.21e-23	0.749841	9.7e-214	-0.0954386	0.00102403	0.171484	3.01e-09
AXL	black	6.69152	4.18852	2.503	1.68552	0.799044	9.73e-263	-0.359911	1.95e-37	0.0653596	0.0246944	0.244597	1.51e-17	0.657245	5.61e-147	0.515875	2.73e-81	0.196772	8.99e-12	0.438754	9.58e-57
ACTA2	black	7.22031	4.10758	3.11273	0.99485	0.725705	1.06e-193	-0.347036	9.32e-35	-0.0159403	0.584204	0.469212	1.07e-65	0.430464	1.84e-54	0.619961	2.43e-126	-0.167715	6.68e-09	0.136421	2.54e-06
FBLN2	black	7.14515	3.8923	3.25285	0.639458	0.77422	1.84e-236	-0.183192	2.26e-10	-0.195907	1.11e-11	0.462666	1.08e-63	0.636433	4.16e-135	0.584563	3.58e-109	0.0582858	0.0452188	0.441915	1.24e-57
HSPG2	black	7.37348	3.86896	3.50452	0.364438	0.784791	3.18e-247	-0.374571	1.22e-40	0.0236088	0.417603	0.275139	5.87e-22	0.619364	4.93e-126	0.640532	2.26e-137	-0.145224	5.39e-07	0.278773	1.6e-22
SERPING1	black	10.1112	3.86406	6.24714	-2.38308	0.760119	5.49e-223	-0.212984	1.4e-13	-0.234817	2.94e-16	0.545321	1.87e-92	0.496097	2.2e-74	0.64122	9.35e-138	0.258655	1.66e-19	0.633214	2.37e-133
OGN	black	9.52277	3.85812	5.66465	-1.80653	0.769254	1.32e-231	-0.631799	1.38e-132	0.348811	4.05e-35	0.175396	1.29e-09	0.394856	2.36e-45	0.733543	5.75e-200	-0.147573	3.51e-07	0.124163	1.88e-05
LATS2	black	7.8839	3.78443	4.09948	-0.31505	0.780839	3.95e-243	-0.219601	2.31e-14	-0.188416	6.72e-11	0.545417	1.71e-92	0.500048	9.96e-76	0.569114	2.54e-102	-0.0199024	0.494416	0.28027	9.33e-23
DKK3	black	5.66215	3.77396	1.88819	1.88577	0.762085	8.26e-225	-0.479388	6.8e-69	0.19034	4.26e-11	0.271733	1.95e-21	0.533462	7.97e-88	0.542856	1.78e-91	-0.119027	4.12e-05	0.0602685	0.0383721
SYNE1	black	10.0258	3.71103	6.31481	-2.60378	0.763743	2.33e-226	-0.434752	1.23e-55	0.0803604	0.005724	0.368877	2.24e-39	0.338132	5.62e-33	0.664403	2.78e-151	0.0332609	0.253396	0.40775	1.59e-48
MYLK	black	10.4257	3.69284	6.73289	-3.04005	0.752354	5.86e-216	-0.326524	9.68e-31	-0.110329	0.00014521	0.656508	1.53e-146	0.292132	1.15e-24	0.664014	4.81e-151	-0.149353	2.52e-07	0.175874	1.16e-09
TAGLN	black	7.65227	3.69	3.96227	-0.272272	0.69462	7.51e-171	-0.31222	4.07e-28	-0.0744607	0.0104752	0.474314	2.76e-67	0.471511	2.08e-66	0.599242	4.95e-116	-0.14232	9.07e-07	0.201095	3.06e-12
TGFB1I1	black	7.7638	3.67777	4.08603	-0.408253	0.719238	1.08e-188	-0.435233	9.09e-56	0.0934605	0.00130229	0.314834	1.38e-28	0.540975	9.77e-91	0.607009	8.29e-120	-0.182072	2.92e-10	0.175471	1.27e-09
FGF1	black	7.05049	3.65677	3.39372	0.263045	0.760447	2.73e-223	-0.463557	5.78e-64	0.125867	1.44e-05	0.433879	2.14e-55	0.404353	1.12e-47	0.642876	1.1e-138	-0.151953	1.55e-07	0.101375	0.000484633
ZNF423	black	7.70283	3.65107	4.05176	-0.400691	0.775908	3.85e-238	-0.571813	1.72e-103	0.317304	4.94e-29	0.154571	9.38e-08	0.467438	3.78e-65	0.703153	7.96e-177	-0.153867	1.07e-07	0.203572	1.63e-12
ITGA1	black	8.38727	3.64807	4.73919	-1.09112	0.722894	1.66e-191	-0.206865	7.01e-13	-0.00223268	0.938905	0.277773	2.29e-22	0.471697	1.82e-66	0.490569	1.56e-72	0.0307587	0.290889	0.167833	6.52e-09
ADAMTS5	black	11.0486	3.61417	7.43438	-3.82021	0.766128	1.3e-228	-0.344322	3.3e-34	-0.146399	4.35e-07	0.629096	3.88e-131	0.271608	2.03e-21	0.711202	1.16e-182	-0.157557	5.24e-08	0.177756	7.68e-10
PDGFRL	black	5.56269	3.6054	1.95729	1.6481	0.769201	1.48e-231	-0.396996	7.19e-46	0.0854124	0.00330852	0.279111	1.42e-22	0.615625	4.04e-124	0.563065	9.77e-100	-0.0302102	0.299581	0.212683	1.51e-13
PVRL3	black	8.52686	3.57904	4.94782	-1.36878	0.757404	1.69e-220	-0.244086	1.76e-17	-0.095005	0.00107986	0.476867	4.32e-68	0.393849	4.12e-45	0.597038	5.58e-115	-0.0324056	0.265814	0.259094	1.44e-19
ANK2	black	11.5867	3.5466	8.04009	-4.49349	0.771476	9.17e-234	-0.399386	1.88e-46	0.0096904	0.739382	0.440917	2.37e-57	0.306777	3.73e-27	0.798655	2.68e-262	-0.0311315	0.285078	0.401289	6.43e-47
LIMS2	black	14.2261	3.5394	10.6867	-7.14728	0.72093	5.47e-190	-0.463635	5.47e-64	-0.0380597	0.191201	0.506681	5.04e-78	0.277969	2.14e-22	0.805565	2.92e-270	-0.151019	1.84e-07	0.302438	2.1e-26
DSE	black	7.63939	3.50185	4.13754	-0.635688	0.761219	5.27e-224	-0.139048	1.61e-06	-0.252392	1.28e-18	0.490182	2.09e-72	0.597551	3.18e-115	0.46481	2.4e-64	0.16615	9.26e-09	0.520941	3.92e-83
ELK3	black	13.3847	3.46397	9.92076	-6.45679	0.70255	2.14e-176	-0.350384	1.93e-35	0.114845	7.63e-05	0.273234	1.15e-21	0.391044	1.93e-44	0.557146	2.94e-97	-0.025688	0.377779	0.22139	1.41e-14
F13A1	black	5.38587	3.46155	1.92433	1.53722	0.772548	8.18e-235	-0.371068	7.37e-40	0.164724	1.24e-08	0.141276	1.09e-06	0.654595	2.06e-145	0.490674	1.44e-72	0.025594	0.379527	0.315756	9.42e-29
KANK2	black	6.40466	3.40548	2.99918	0.406302	0.767081	1.61e-229	-0.556805	4.07e-97	0.320907	1.08e-29	0.104434	0.000324428	0.477988	1.9e-68	0.669545	1.9e-154	-0.176832	9.43e-10	0.0834477	0.00410853
CNN1	black	9.81812	3.38405	6.43407	-3.05002	0.688113	1.96e-166	-0.49416	9.86e-74	0.0753562	0.00958064	0.468023	2.5e-65	0.259296	1.34e-19	0.731123	5.22e-198	-0.213825	1.11e-13	0.111507	0.000123068
SLC1A7	black	6.93887	3.38401	3.55486	-0.170851	0.747993	3.99e-212	-0.534023	4.85e-88	0.193599	1.95e-11	0.208755	4.28e-13	0.477776	2.22e-68	0.703267	6.6e-177	-0.195315	1.28e-11	0.218442	3.18e-14
SFRP2	black	8.49789	3.37558	5.12231	-1.74673	0.714256	6.28e-185	-0.258091	2e-19	0.180201	4.45e-10	0.0531828	0.0676969	0.815669	1.69e-282	0.41377	4.7e-50	0.0236041	0.417696	0.251865	1.52e-18
C1S	black	9.45691	3.3743	6.0826	-2.7083	0.735313	2.06e-201	-0.0471278	0.105498	-0.331314	1.19e-31	0.5538	7.03e-96	0.58021	3.32e-107	0.529515	2.52e-86	0.253544	8.83e-19	0.676129	1.35e-158
PDPN	black	5.81781	3.3505	2.46731	0.883189	0.752564	3.82e-216	-0.205064	1.12e-12	-0.0697643	0.0164903	0.375007	9.75e-41	0.688271	1.54e-166	0.442325	9.51e-58	0.0335946	0.248662	0.375136	9.12e-41
MFAP5	black	5.47905	3.28391	2.19515	1.08876	0.744629	3.21e-209	-0.224926	5.2e-15	0.0147866	0.611705	0.17615	1.1e-09	0.702244	3.53e-176	0.437933	1.62e-56	0.0257054	0.377456	0.252739	1.15e-18
MEF2C	black	11.1749	3.2759	7.89903	-4.62313	0.744681	2.89e-209	-0.386762	1.97e-43	-0.052706	0.0701998	0.48345	3.36e-70	0.279314	1.32e-22	0.744518	3.98e-209	-0.0162483	0.576962	0.451648	2.01e-60
GXYLT2	black	7.49354	3.26513	4.22842	-0.963289	0.74253	1.97e-207	-0.164426	1.32e-08	-0.0107429	0.712271	0.246937	7.25e-18	0.800874	8.06e-265	0.350246	2.06e-35	-0.0250718	0.389331	0.21615	5.95e-14
DLC1	black	7.7472	3.26214	4.48505	-1.22291	0.776073	2.64e-238	-0.479946	4.51e-69	0.125284	1.57e-05	0.328937	3.38e-31	0.375049	9.54e-41	0.736393	2.66e-202	-0.110226	0.00014731	0.188572	6.48e-11
EHD2	black	8.48701	3.25543	5.23159	-1.97616	0.753175	1.09e-216	-0.58892	3.59e-111	0.194338	1.63e-11	0.254492	6.5e-19	0.405762	5.01e-48	0.745306	8.41e-210	-0.143962	6.76e-07	0.152368	1.43e-07
ZNF366	black	10.8683	3.25317	7.61516	-4.362	0.680998	9.78e-162	-0.425693	3.54e-53	0.0883198	0.00238237	0.316386	7.25e-29	0.226874	2.98e-15	0.690391	5.75e-168	-0.0155373	0.593745	0.322109	6.47e-30
SNAI2	black	5.604	3.2425	2.36149	0.881013	0.771941	3.22e-234	-0.203516	1.66e-12	-0.129127	8.53e-06	0.533392	8.47e-88	0.547262	3.14e-93	0.553793	7.08e-96	-0.0357812	0.219171	0.260568	8.8e-20
RCAN2	black	6.83097	3.20952	3.62145	-0.411934	0.781367	1.13e-243	-0.354512	2.69e-36	0.010806	0.710658	0.38486	5.46e-43	0.448305	1.87e-59	0.695331	2.43e-171	-0.0133504	0.646715	0.292715	9.18e-25
LAYN	black	5.51215	3.17932	2.33283	0.846488	0.768335	1.01e-230	-0.395187	1.97e-45	0.0806172	0.00557057	0.360531	1.44e-37	0.499917	1.1e-75	0.619003	7.56e-126	-0.00332935	0.909004	0.309702	1.14e-27
HGF	black	7.20512	3.17654	4.02858	-0.852045	0.744018	1.07e-208	-0.473471	5.07e-67	0.21919	2.59e-14	0.201967	2.46e-12	0.403315	2.03e-47	0.628295	1.04e-130	-0.00799478	0.783731	0.3664	7.82e-39
KIRREL	black	11.2922	3.17351	8.11873	-4.94522	0.709428	2.34e-181	-0.226103	3.72e-15	-0.0855027	0.0032754	0.468487	1.8e-65	0.403384	1.95e-47	0.505013	1.93e-77	-0.153843	1.08e-07	0.140998	1.15e-06
NPR2	black	6.85523	3.13126	3.72397	-0.592705	0.770627	6.15e-233	-0.316046	8.35e-29	-0.137787	2.01e-06	0.565943	5.85e-101	0.427639	1.07e-53	0.674381	1.74e-157	-0.0744646	0.0104711	0.285049	1.63e-23
FOXN3	black	9.57315	3.12447	6.44868	-3.32421	0.736716	1.44e-202	-0.245453	1.15e-17	-0.196687	9.18e-12	0.56624	4.36e-101	0.280219	9.51e-23	0.654956	1.26e-145	-0.0438196	0.132319	0.33084	1.46e-31
ISM1	black	6.90028	3.07974	3.82054	-0.740794	0.756162	2.26e-219	-0.378266	1.79e-41	0.00241981	0.933795	0.524099	2.68e-84	0.357703	5.74e-37	0.670339	6.08e-155	-0.0888541	0.00224054	0.201659	2.66e-12
SFRP4	black	4.86689	3.02373	1.84315	1.18058	0.742045	5.07e-207	-0.370063	1.23e-39	0.184784	1.57e-10	0.115793	6.65e-05	0.63327	2.21e-133	0.554713	2.97e-96	-0.0253476	0.384133	0.332159	8.17e-32
DPP4	black	5.3302	2.94473	2.38548	0.559253	0.762378	4.41e-225	-0.213544	1.2e-13	-0.143472	7.39e-07	0.454131	3.77e-61	0.519166	1.75e-82	0.573135	4.54e-104	0.157532	5.27e-08	0.450526	4.26e-60
SRPX2	black	6.69137	2.92505	3.76632	-0.841266	0.723788	3.35e-192	-0.234318	3.41e-16	0.0990504	0.000652695	0.0905415	0.00184179	0.790198	5.76e-253	0.415713	1.48e-50	-0.0155236	0.594072	0.178815	6.07e-10
FAT3	black	4.8402	2.91705	1.92315	0.993903	0.757023	3.75e-220	-0.37202	4.53e-40	0.193146	2.18e-11	0.179814	4.86e-10	0.6518	8.82e-144	0.45089	3.34e-60	-0.108511	0.000186858	0.0624796	0.031795
PHLDB1	black	6.75023	2.88297	3.86727	-0.9843	0.740958	4.19e-206	-0.480568	2.85e-69	0.0949969	0.00108092	0.319075	2.34e-29	0.467766	2.99e-65	0.704329	1.15e-177	-0.147661	3.45e-07	0.202354	2.23e-12
MCTP1	black	9.52158	2.85833	6.66324	-3.80491	0.69042	5.5e-168	-0.322586	5.28e-30	0.0254054	0.383051	0.377775	2.31e-41	0.273073	1.22e-21	0.701382	1.44e-175	0.0198889	0.494708	0.461177	3.02e-63
BACH2	black	9.78046	2.81535	6.96511	-4.14976	0.746292	1.19e-210	-0.191365	3.34e-11	-0.240504	5.31e-17	0.690731	3.39e-168	0.356772	9.02e-37	0.663981	5.03e-151	-0.0219397	0.45129	0.472375	1.12e-66
COL8A2	black	6.97847	2.81079	4.16768	-1.35689	0.703579	3.95e-177	-0.288012	5.41e-24	0.140068	1.35e-06	0.132397	4.99e-06	0.812088	4.46e-278	0.3038	1.23e-26	-0.0222016	0.445906	0.206136	8.46e-13
NT5E	black	4.80995	2.70387	2.10609	0.597781	0.742431	2.39e-207	-0.0903293	0.00188807	-0.254167	7.22e-19	0.477954	1.95e-68	0.536207	7.02e-89	0.486365	3.77e-71	0.256856	3e-19	0.417934	3.94e-51
MAF	black	6.78775	2.68747	4.10028	-1.41281	0.751338	4.66e-215	-0.326167	1.13e-30	-0.120191	3.46e-05	0.452906	8.61e-61	0.421877	3.65e-52	0.654767	1.63e-145	0.0285786	0.326453	0.536013	8.34e-89
MME	black	6.79609	2.60548	4.19061	-1.58513	0.738421	5.56e-204	-0.319058	2.36e-29	-0.108469	0.000187947	0.565118	1.31e-100	0.304441	9.5e-27	0.685211	1.68e-164	-0.0492378	0.0907747	0.287386	6.83e-24
THSD7A	black	6.72652	2.55405	4.17247	-1.61842	0.693884	2.41e-170	-0.390516	2.57e-44	0.118153	4.69e-05	0.303463	1.4e-26	0.302183	2.33e-26	0.665044	1.13e-151	-0.0772823	0.00788344	0.226114	3.71e-15
RCBTB2	black	9.05532	2.54537	6.50996	-3.96459	0.736988	8.59e-203	-0.455066	2e-61	-0.0187113	0.520613	0.522649	9.21e-84	0.266745	1.09e-20	0.727121	8.14e-195	-0.0519169	0.0745093	0.416028	1.23e-50
GREM2	black	5.19791	2.49615	2.70176	-0.205605	0.744588	3.48e-209	-0.461314	2.75e-63	0.148524	2.94e-07	0.352305	7.73e-36	0.39391	3.99e-45	0.669689	1.54e-154	-0.0837572	0.00397188	0.1862	1.13e-10
PCDH7	black	4.48387	2.4817	2.00218	0.47952	0.732141	7.88e-199	-0.284964	1.68e-23	0.155569	7.73e-08	0.158269	4.56e-08	0.707414	6.86e-180	0.375067	9.45e-41	0.0026139	0.928499	0.135146	3.15e-06
ARHGAP24	black	5.79244	2.44323	3.34921	-0.905987	0.753101	1.27e-216	-0.366785	6.44e-39	0.0148294	0.610674	0.39505	2.12e-45	0.365523	1.21e-38	0.697829	4.5e-173	-0.0148749	0.609579	0.372162	4.21e-40
KERA	black	4.12776	2.44014	1.68762	0.752515	0.717879	1.17e-187	-0.492924	2.56e-73	0.363998	2.59e-38	0.0412786	0.156288	0.613766	3.53e-123	0.488106	1.01e-71	-0.0567588	0.0511688	0.139533	1.48e-06
VIM	black	7.62917	2.42034	5.20883	-2.7885	0.717467	2.41e-187	-0.161182	2.55e-08	-0.347506	7.48e-35	0.622148	1.78e-127	0.459097	1.27e-62	0.633062	2.86e-133	-0.033473	0.25038	0.466818	5.85e-65
KDR	black	6.6867	2.40771	4.27899	-1.87127	0.660019	1.24e-148	-0.33746	7.62e-33	0.0506108	0.0821143	0.303649	1.3e-26	0.265905	1.46e-20	0.644914	7.84e-140	-0.0664744	0.0223394	0.178068	7.17e-10
COPZ2	black	4.58361	2.39893	2.18468	0.214248	0.690424	5.46e-168	-0.397667	4.94e-46	0.116674	5.84e-05	0.151071	1.83e-07	0.658647	8.24e-148	0.482949	4.87e-70	-0.0301262	0.300928	0.212933	1.42e-13
TMEM119	black	5.50068	2.36721	3.13347	-0.766254	0.702329	3.07e-176	-0.31901	2.41e-29	0.110958	0.000132961	0.137223	2.21e-06	0.629231	3.29e-131	0.566336	3.97e-101	0.0924878	0.00146331	0.541621	5.45e-91
NUAK1	black	3.915	2.36417	1.55083	0.813336	0.738465	5.12e-204	-0.377563	2.58e-41	0.218125	3.47e-14	0.101869	0.000454504	0.609484	4.94e-121	0.466099	9.72e-65	-0.0870514	0.00275256	0.0892797	0.00213311
EVC2	black	5.28029	2.3481	2.9322	-0.584103	0.738876	2.33e-204	-0.268809	5.37e-21	-0.170964	3.37e-09	0.589216	2.62e-111	0.449249	9.98e-60	0.612557	1.43e-122	-0.0440854	0.129986	0.381701	2.94e-42
PALLD	black	3.86775	2.33954	1.52821	0.811327	0.740384	1.27e-205	-0.270473	3.02e-21	0.0650732	0.0253331	0.305292	6.76e-27	0.627793	1.92e-130	0.41753	5.02e-51	-0.0974513	0.000798196	0.125874	1.44e-05
C1QTNF7	black	5.95492	2.3274	3.62752	-1.30012	0.72089	5.87e-190	-0.643787	3.39e-139	0.373112	2.59e-40	0.0922101	0.00151254	0.382084	2.4e-42	0.677835	1.09e-159	-0.176537	1.01e-09	0.0744537	0.0104824
CNTN1	black	4.20247	2.31723	1.88524	0.431983	0.738417	5.61e-204	-0.33294	5.78e-32	0.0831758	0.00423209	0.351844	9.63e-36	0.493833	1.27e-73	0.479444	6.53e-69	-0.0958706	0.000971092	0.113151	9.74e-05
SSPN	black	5.35046	2.30301	3.04745	-0.744437	0.741053	3.48e-206	-0.339913	2.5e-33	-0.0785076	0.00694902	0.541425	6.51e-91	0.358555	3.79e-37	0.614203	2.12e-123	-0.0986388	0.000687589	0.244232	1.69e-17
ROR1	black	9.90888	2.30301	7.60587	-5.30287	0.673681	4.84e-157	-0.0763877	0.00863508	-0.308951	1.55e-27	0.626251	1.26e-129	0.370296	1.09e-39	0.461578	2.29e-63	-0.0346655	0.233889	0.273015	1.24e-21
CALCRL	black	5.71261	2.29637	3.41624	-1.11987	0.659343	3.16e-148	-0.350081	2.22e-35	0.156564	6.37e-08	0.165053	1.16e-08	0.362286	6.06e-38	0.610835	1.05e-121	-0.0448861	0.12315	0.191603	3.15e-11
MAP1A	black	3.5801	2.28183	1.29827	0.983555	0.730426	1.9e-197	-0.397511	5.39e-46	0.271357	2.22e-21	0.0239016	0.41185	0.591012	3.83e-112	0.491343	8.61e-73	-0.00127002	0.965224	0.138066	1.91e-06
PTPRM	black	5.92765	2.26777	3.65988	-1.3921	0.737426	3.73e-203	-0.514668	7.42e-81	0.133528	4.13e-06	0.297693	1.35e-25	0.35849	3.91e-37	0.699165	5.24e-174	-0.0840987	0.00382585	0.262328	4.88e-20
TMEM200A	black	4.59494	2.21936	2.37558	-0.156213	0.718496	3.99e-188	-0.00531097	0.855329	-0.184654	1.62e-10	0.396805	8e-46	0.672893	1.52e-156	0.369631	1.53e-39	0.0939912	0.0012215	0.402022	4.24e-47
LUZP1	black	11.5527	2.20343	9.34924	-7.1458	0.671258	1.62e-155	-0.170641	3.61e-09	-0.21506	7.99e-14	0.567521	1.23e-101	0.329357	2.81e-31	0.494914	5.5e-74	-0.0395537	0.174343	0.22717	2.74e-15
CPZ	black	4.76862	2.1858	2.58282	-0.397029	0.693128	7.92e-170	-0.307063	3.32e-27	0.0835865	0.0040467	0.190473	4.13e-11	0.632454	6.1e-133	0.529221	3.25e-86	0.0854066	0.00331066	0.436394	4.34e-56
CTGF	black	3.7968	2.18569	1.61111	0.574577	0.741367	1.89e-206	-0.235229	2.6e-16	-0.0667042	0.021879	0.41445	3.14e-50	0.594651	7.55e-114	0.550576	1.45e-94	-0.047196	0.104995	0.268562	5.85e-21
PLXDC1	black	3.85993	2.1461	1.71384	0.43226	0.717911	1.11e-187	-0.425326	4.44e-53	0.236482	1.79e-16	0.0922352	0.00150803	0.618298	1.74e-125	0.536955	3.61e-89	-0.0677022	0.0199738	0.194514	1.56e-11
GFPT2	black	4.78558	2.13199	2.65359	-0.521599	0.69554	1.74e-171	0.00853404	0.769543	-0.298532	9.76e-26	0.433805	2.25e-55	0.69263	1.73e-169	0.40714	2.26e-48	0.149133	2.63e-07	0.494772	6.14e-74
FAM180A	black	3.39431	2.12684	1.26747	0.859376	0.737884	1.56e-203	-0.243281	2.26e-17	-0.117266	5.35e-05	0.461127	3.13e-63	0.525552	7.73e-85	0.523661	3.89e-84	-0.0628466	0.0308026	0.185155	1.44e-10
TRPC1	black	4.55207	2.1095	2.44256	-0.333064	0.734147	1.85e-200	-0.324612	2.21e-30	-0.00606867	0.834967	0.465841	1.17e-64	0.386363	2.44e-43	0.597457	3.53e-115	-0.128884	8.87e-06	0.165069	1.16e-08
TACC1	black	4.92018	2.10793	2.81225	-0.704327	0.722045	7.56e-191	-0.316868	5.92e-29	-0.0114461	0.694358	0.388523	7.6e-44	0.316287	7.55e-29	0.63941	9.5e-137	-0.00404958	0.889435	0.303219	1.54e-26
DACT3	black	4.3118	2.07753	2.23427	-0.156734	0.688283	1.51e-166	-0.356702	9.33e-37	0.181243	3.52e-10	0.128892	8.86e-06	0.709825	1.2e-181	0.450693	3.81e-60	-0.118829	4.24e-05	0.143	8.04e-07
HAND2	black	3.87223	1.99259	1.87964	0.112958	0.716915	6.31e-187	-0.219393	2.45e-14	-0.162084	2.13e-08	0.497675	6.41e-75	0.493999	1.12e-73	0.587209	2.21e-110	-0.0844712	0.00367219	0.328597	3.92e-31
UACA	black	4.08062	1.97128	2.10934	-0.138058	0.72032	1.61e-189	-0.271778	1.92e-21	-0.0487865	0.0937764	0.463971	4.33e-64	0.397467	5.53e-46	0.566037	5.33e-101	-0.141228	1.1e-06	0.112428	0.000108009
FBLN1	black	3.48174	1.97107	1.51067	0.460394	0.70665	2.45e-179	-0.302262	2.26e-26	-0.00512739	0.860278	0.313851	2.08e-28	0.559027	4.85e-98	0.5558	1.06e-96	-0.028976	0.319767	0.300276	4.93e-26
TSPAN18	black	3.61423	1.97085	1.64337	0.327481	0.731302	3.75e-198	-0.161916	2.2e-08	-0.199101	5.05e-12	0.440863	2.46e-57	0.558629	7.11e-98	0.563919	4.25e-100	-0.0434283	0.135813	0.29575	2.87e-25
EDNRA	black	3.65793	1.96019	1.69774	0.262449	0.700524	5.81e-175	-0.283072	3.36e-23	0.235297	2.55e-16	0.0568513	0.0507906	0.695324	2.46e-171	0.351232	1.29e-35	-0.0679065	0.0196021	0.0083546	0.774256
SHOX2	black	3.51096	1.94556	1.5654	0.380154	0.72316	1.03e-191	-0.0887404	0.00227006	-0.221634	1.31e-14	0.444915	1.75e-58	0.613515	4.73e-123	0.499397	1.66e-75	0.0608792	0.0364493	0.383459	1.15e-42
HSD17B11	black	5.59856	1.91866	3.6799	-1.76124	0.71582	4.22e-186	-0.403152	2.23e-47	0.0366114	0.208658	0.343797	4.21e-34	0.328457	4.17e-31	0.699862	1.7e-174	0.00216861	0.940655	0.468954	1.29e-65
EVC	black	3.19156	1.90361	1.28795	0.615661	0.726942	1.13e-194	-0.397874	4.4e-46	0.167771	6.61e-09	0.240466	5.37e-17	0.58807	8.85e-111	0.447724	2.75e-59	-0.0642387	0.0272757	0.153184	1.22e-07
SMAD9	black	7.06606	1.87268	5.19339	-3.32071	0.665243	8.54e-152	-0.216425	5.52e-14	-0.151894	1.56e-07	0.573235	4.1e-104	0.22336	8.09e-15	0.613486	4.89e-123	-0.122392	2.47e-05	0.218937	2.77e-14
NRP2	black	4.06349	1.8033	2.26019	-0.456887	0.699528	2.92e-174	-0.0254943	0.381387	-0.26479	2.13e-20	0.403606	1.72e-47	0.693227	6.78e-170	0.334768	2.56e-32	0.113728	8.97e-05	0.398073	3.94e-46
EMX2	black	2.66948	1.76214	0.907335	0.854807	0.71514	1.37e-185	-0.296554	2.1e-25	-0.00377494	0.89689	0.273614	1.01e-21	0.555923	9.42e-97	0.543105	1.42e-91	-0.0677685	0.0198526	0.238801	8.91e-17
SORCS2	black	3.81166	1.75134	2.06031	-0.308973	0.673488	6.4e-157	-0.377849	2.23e-41	0.25162	1.64e-18	0.0692999	0.0172245	0.718841	2.18e-188	0.393137	6.11e-45	-0.0639089	0.0280782	0.16933	4.76e-09
PID1	black	4.4588	1.70228	2.75652	-1.05425	0.710489	3.89e-182	-0.267002	1e-20	-0.205395	1.02e-12	0.587538	1.56e-110	0.307	3.41e-27	0.644078	2.33e-139	-0.127838	1.05e-05	0.270713	2.78e-21
CILP	black	3.09958	1.6578	1.44178	0.216014	0.663205	1.49e-150	-0.343685	4.43e-34	0.255805	4.24e-19	-0.00380151	0.896168	0.631582	1.8e-132	0.492676	3.1e-73	-0.00488328	0.866866	0.298824	8.71e-26
ADAMTSL1	black	2.84312	1.64585	1.19727	0.448585	0.718511	3.88e-188	-0.340572	1.85e-33	0.0515346	0.0766735	0.241583	3.82e-17	0.485352	8.08e-71	0.581787	6.49e-108	-0.00633102	0.827942	0.301388	3.19e-26
MITF	black	2.8478	1.62257	1.22523	0.397341	0.711011	1.61e-182	-0.373519	2.1e-40	0.0884808	0.00233879	0.237295	1.4e-16	0.51242	4.74e-80	0.479535	6.11e-69	0.0295272	0.310646	0.25898	1.49e-19
MECOM	black	4.56871	1.61605	2.95266	-1.33661	0.670554	4.46e-155	-0.354742	2.4e-36	0.0513463	0.0777581	0.312044	4.38e-28	0.280917	7.38e-23	0.666926	7.92e-153	-0.0590923	0.0423187	0.237223	1.43e-16
DCHS1	black	2.52164	1.53945	0.982197	0.55725	0.715432	8.26e-186	-0.370123	1.19e-39	0.127923	1.04e-05	0.240966	4.61e-17	0.513431	2.06e-80	0.557542	2.01e-97	-0.135692	2.87e-06	0.153725	1.1e-07
CDH6	black	3.57118	1.53829	2.03289	-0.494596	0.642704	1.38e-138	-0.365147	1.46e-38	0.187796	7.78e-11	0.142725	8.44e-07	0.388003	1.01e-43	0.564075	3.65e-100	-0.069577	0.016783	0.06096	0.036201
FKBP7	black	2.30034	1.38487	0.915473	0.469399	0.693324	5.82e-170	-0.191094	3.56e-11	-0.0897102	0.00202929	0.395142	2.02e-45	0.604029	2.4e-118	0.430064	2.36e-54	-0.0433158	0.13683	0.167635	6.8e-09
FOXF2	black	2.75958	1.32784	1.43174	-0.103902	0.667145	5.81e-153	-0.0962634	0.000925166	-0.0819781	0.0048174	0.316295	7.53e-29	0.681807	2.91e-162	0.418079	3.61e-51	0.067939	0.0195437	0.326127	1.15e-30
ADAM23	black	2.19724	1.30268	0.894555	0.408127	0.701119	2.21e-175	-0.242094	3.26e-17	0.0684531	0.0186374	0.22552	4.39e-15	0.574086	1.74e-104	0.519749	1.07e-82	0.0154589	0.595609	0.368683	2.47e-39
SSC5D	black	2.33041	1.2046	1.1258	0.0787982	0.647475	2.74e-141	-0.442261	9.92e-58	0.275803	4.64e-22	0.00690957	0.812499	0.632777	4.08e-133	0.466822	5.84e-65	-0.0296632	0.308421	0.167444	7.07e-09
LZTS1	black	2.65358	1.19535	1.45823	-0.262882	0.684241	7.35e-164	-0.22074	1.68e-14	-0.0924934	0.00146233	0.457921	2.85e-62	0.473392	5.37e-67	0.566403	3.72e-101	-0.168299	5.92e-09	0.208811	4.22e-13
VEGFC	black	2.6668	1.13169	1.53511	-0.403424	0.681957	2.32e-162	-0.327902	5.31e-31	0.0421078	0.148128	0.243597	2.05e-17	0.453631	5.28e-61	0.614034	2.58e-123	-0.0669118	0.0214703	0.289372	3.25e-24
CDH13	black	2.38128	1.04388	1.33741	-0.293527	0.653539	8.55e-145	-0.364945	1.62e-38	0.0743787	0.0105607	0.303469	1.4e-26	0.322257	6.07e-30	0.567606	1.13e-101	-0.191711	3.07e-11	-0.0301613	0.300364
PCDH12	black	3.67916	1.02931	2.64985	-1.62053	0.611694	3.89e-122	-0.361666	8.24e-38	0.152898	1.29e-07	0.0396574	0.173215	0.479112	8.33e-69	0.541118	8.59e-91	-0.084166	0.00379769	0.150313	2.11e-07
MN1	black	1.68665	1.00932	0.677331	0.331992	0.655325	7.65e-146	-0.352098	8.53e-36	0.197114	8.26e-12	0.0492313	0.0908172	0.611241	6.56e-122	0.432005	6.99e-55	-0.0926096	0.00144219	0.165744	1.01e-08
PURG	black	1.36024	0.811334	0.548911	0.262423	0.667502	3.5e-153	-0.299875	5.77e-26	0.0672604	0.0207987	0.31271	3.33e-28	0.456251	8.93e-62	0.520621	5.13e-83	-0.144311	6.35e-07	0.156771	6.12e-08
TPX2	blue	47.1613	44.4094	2.75186	41.6576	-0.453153	7.29e-61	0.894436	0	-0.434582	1.37e-55	-0.141535	1.04e-06	0.0580349	0.0461545	-0.639684	6.69e-137	0.304153	1.07e-26	0.0512106	0.0785471
BUB1	blue	43.1093	41.1423	1.96702	39.1752	-0.388743	6.74e-44	0.881114	0	-0.439245	6.98e-57	-0.082719	0.00444729	0.0850489	0.00344491	-0.598196	1.57e-115	0.315282	1.15e-28	0.0942059	0.00119014
CEP55	blue	42.1395	40.0791	2.06042	38.0187	-0.402979	2.46e-47	0.887382	0	-0.460919	3.62e-63	-0.0918449	0.00157958	0.0850574	0.00344165	-0.598933	6.96e-116	0.30838	1.95e-27	0.102131	0.000439314
HJURP	blue	41.9558	39.8807	2.07511	37.8056	-0.443479	4.48e-58	0.87608	0	-0.441347	1.8e-57	-0.11465	7.85e-05	0.0575116	0.0481583	-0.603536	4.16e-118	0.286389	9.9e-24	0.0838426	0.00393487
NCAPH	blue	41.4124	39.841	1.5714	38.2696	-0.401173	6.87e-47	0.880266	0	-0.434809	1.19e-55	-0.0993227	0.000630526	0.0555371	0.0563885	-0.57832	2.33e-106	0.281594	5.77e-23	0.093579	0.00128385
KIF4A	blue	42.0935	39.8171	2.27635	37.5408	-0.436347	4.47e-56	0.840753	0	-0.334322	3.12e-32	-0.221352	1.42e-14	0.106303	0.000252534	-0.644114	2.22e-139	0.289389	3.23e-24	0.0356932	0.220307
KIF2C	blue	41.9503	39.6227	2.32755	37.2952	-0.437233	2.54e-56	0.896342	0	-0.485674	6.34e-71	-0.0739069	0.0110647	0.044565	0.125857	-0.594584	8.12e-114	0.296611	2.06e-25	0.116293	6.18e-05
CCNB2	blue	41.8504	39.3758	2.47467	36.9011	-0.457183	4.73e-62	0.889954	0	-0.455339	1.66e-61	-0.109602	0.000160687	0.0339335	0.243918	-0.611797	3.46e-122	0.290398	2.21e-24	0.0835453	0.00406498
NCAPG	blue	40.4254	38.4431	1.98235	36.4607	-0.440796	2.57e-57	0.873613	0	-0.40216	3.92e-47	-0.141454	1.06e-06	0.0337317	0.246736	-0.620177	1.87e-126	0.293207	7.61e-25	0.0494789	0.0892029
FOXM1	blue	40.7149	38.2703	2.44459	35.8257	-0.473572	4.72e-67	0.896854	0	-0.487689	1.39e-71	-0.0757237	0.00923369	-0.00841114	0.77277	-0.613337	5.81e-123	0.273189	1.17e-21	0.0685964	0.0183914
BUB1B	blue	39.7643	38.116	1.64828	36.4677	-0.400824	8.37e-47	0.846522	0	-0.361685	8.16e-38	-0.151687	1.63e-07	0.0719223	0.0134268	-0.601554	3.81e-117	0.253305	9.54e-19	0.0322085	0.268735
MELK	blue	39.7935	37.7345	2.05898	35.6755	-0.421145	5.69e-52	0.887247	0	-0.453967	4.21e-61	-0.0961451	0.000938783	0.0706487	0.0151676	-0.602532	1.28e-117	0.318592	2.87e-29	0.0939451	0.00122833
CCNA2	blue	39.4471	37.6857	1.76142	35.9243	-0.403582	1.75e-47	0.891836	0	-0.486826	2.67e-71	-0.055996	0.0543782	0.0320005	0.271839	-0.575817	3e-105	0.280748	7.85e-23	0.086496	0.00293063
SGOL1	blue	39.4713	37.6744	1.79696	35.8774	-0.399624	1.65e-46	0.866608	0	-0.402667	2.94e-47	-0.116307	6.17e-05	0.0427829	0.14173	-0.594838	6.16e-114	0.280327	9.14e-23	0.0420666	0.148526
PLK1	blue	40.0226	37.1383	2.88428	34.254	-0.459588	9.07e-63	0.879253	0	-0.457533	3.72e-62	-0.119383	3.9e-05	0.0515677	0.0764839	-0.616725	1.11e-124	0.270441	3.05e-21	0.081997	0.00480764
DLGAP5	blue	37.7916	36.1751	1.61643	34.5587	-0.378687	1.44e-41	0.855434	0	-0.397659	4.96e-46	-0.115582	6.86e-05	0.119225	4e-05	-0.597072	5.38e-115	0.306718	3.82e-27	0.0710478	0.0146019
NUSAP1	blue	37.2249	35.6592	1.56567	34.0936	-0.426695	1.91e-53	0.812075	4.62e-278	-0.293178	7.69e-25	-0.229435	1.43e-15	0.0710612	0.0145831	-0.616079	2.37e-124	0.28517	1.55e-23	0.0251774	0.387336
KIF20A	blue	37.0896	35.5622	1.5274	34.0348	-0.389258	5.1e-44	0.84276	0	-0.370518	9.75e-40	-0.14223	9.22e-07	0.122346	2.49e-05	-0.595662	2.51e-114	0.293038	8.11e-25	0.0508126	0.0809
CDCA8	blue	37.974	35.4033	2.57071	32.8326	-0.457198	4.68e-62	0.91973	0	-0.529389	2.81e-86	-0.0241224	0.407543	-0.00653108	0.822594	-0.597925	2.11e-115	0.28316	3.26e-23	0.099738	0.000598051
EXO1	blue	36.5487	34.711	1.83772	32.8733	-0.405108	7.29e-48	0.873108	0	-0.43487	1.14e-55	-0.092314	0.00149394	0.0725239	0.0126677	-0.604175	2.03e-118	0.279842	1.09e-22	0.0504702	0.0829692
CKAP2L	blue	36.1056	34.2281	1.8775	32.3506	-0.347297	8.25e-35	0.822214	7.73e-291	-0.359448	2.45e-37	-0.129757	7.7e-06	0.101246	0.000492743	-0.584448	4.04e-109	0.293479	6.86e-25	0.0413396	0.155676
MCM10	blue	35.8515	34.0672	1.78435	32.2828	-0.37741	2.8e-41	0.902732	0	-0.525662	7.03e-85	-0.0123208	0.672309	0.0321189	0.27007	-0.557701	1.73e-97	0.289853	2.71e-24	0.0779398	0.00736891
KIF11	blue	35.3285	33.8512	1.47729	32.3739	-0.393423	5.22e-45	0.833754	2.08e-306	-0.353023	5.48e-36	-0.139919	1.39e-06	0.0441847	0.129122	-0.589003	3.28e-111	0.265061	1.94e-20	0.00364565	0.900402
KIF23	blue	34.9306	33.4565	1.47405	31.9825	-0.368866	2.26e-39	0.862377	0	-0.410388	3.43e-49	-0.0801132	0.00587539	0.0875673	0.00259609	-0.58411	5.76e-109	0.265401	1.73e-20	0.0193032	0.507506
UBE2C	blue	36.9068	33.2989	3.60786	29.691	-0.482456	7.03e-70	0.858136	0	-0.406532	3.22e-48	-0.176357	1.05e-09	0.040551	0.163723	-0.611789	3.49e-122	0.297461	1.48e-25	0.0774333	0.0077625
CENPA	blue	35.2516	32.7128	2.53881	30.174	-0.433003	3.73e-55	0.911916	0	-0.546822	4.71e-93	-0.0178304	0.540436	0.0165699	0.569442	-0.566887	2.31e-101	0.294482	4.67e-25	0.1205	3.3e-05
KIF18B	blue	34.3916	32.4571	1.93447	30.5226	-0.47856	1.25e-68	0.840593	0	-0.399616	1.65e-46	-0.139239	1.56e-06	0.00639964	0.826107	-0.601163	5.89e-117	0.267958	7.21e-21	0.0610576	0.0359033
ASPM	blue	33.8899	32.3303	1.55957	30.7707	-0.358407	4.07e-37	0.819768	1.11e-287	-0.384251	7.57e-43	-0.100224	0.000562002	0.0924122	0.00147656	-0.576793	1.11e-105	0.260205	9.93e-20	0.0438793	0.131793
KIFC1	blue	34.7247	32.2213	2.50335	29.718	-0.481767	1.17e-69	0.855221	0	-0.436209	4.88e-56	-0.110697	0.000137918	-0.00318824	0.912845	-0.589578	1.78e-111	0.255616	4.51e-19	0.0672252	0.0208656
NDC80	blue	34.1307	32.1848	1.94587	30.2389	-0.443181	5.45e-58	0.878177	0	-0.456627	6.91e-62	-0.0816867	0.00497046	0.0402541	0.166832	-0.602831	9.18e-118	0.31478	1.41e-28	0.0957587	0.000984557
CDCA5	blue	34.5786	31.9214	2.65716	29.2643	-0.455501	1.49e-61	0.876985	0	-0.473018	7.04e-67	-0.101287	0.000490173	0.0169265	0.561161	-0.591953	1.4e-112	0.289163	3.51e-24	0.0977827	0.000765777
MKI67	blue	32.5012	31.413	1.08816	30.3249	-0.329971	2.15e-31	0.817757	4.01e-285	-0.404892	8.26e-48	-0.0949656	0.00108506	0.118195	4.66e-05	-0.548044	1.52e-93	0.289014	3.72e-24	0.0959073	0.000966715
DEPDC1B	blue	32.4886	31.3616	1.12699	30.2346	-0.407942	1.42e-48	0.835708	0	-0.385829	3.25e-43	-0.113296	9.54e-05	0.0302216	0.2994	-0.568839	3.34e-102	0.284679	1.86e-23	0.0750228	0.00990543
FAM83D	blue	32.9117	31.2139	1.6978	29.5161	-0.376563	4.35e-41	0.878089	0	-0.473685	4.35e-67	-0.0510449	0.0795198	0.0763139	0.00869988	-0.586958	2.88e-110	0.294842	4.07e-25	0.0680439	0.0193557
TROAP	blue	33.5933	30.8067	2.7866	28.0201	-0.491143	1e-72	0.821947	1.72e-290	-0.354699	2.45e-36	-0.211639	2e-13	0.0115116	0.692696	-0.589687	1.58e-111	0.270201	3.32e-21	0.0586861	0.0437593
PRC1	blue	31.784	30.4895	1.29444	29.1951	-0.430664	1.62e-54	0.839028	0	-0.3724	3.73e-40	-0.133271	4.31e-06	0.0128954	0.657976	-0.592895	5.05e-113	0.229466	1.41e-15	-0.0261378	0.369481
KIF15	blue	31.6264	30.4785	1.1479	29.3306	-0.383223	1.31e-42	0.836668	0	-0.390794	2.21e-44	-0.0894151	0.00209996	0.037177	0.201707	-0.564635	2.11e-100	0.257008	2.86e-19	0.0558526	0.0549999
TTK	blue	32.2332	30.3434	1.88985	28.4535	-0.39056	2.51e-44	0.903095	0	-0.51765	6.22e-82	0.0281282	0.334138	0.0155637	0.593117	-0.569831	1.24e-102	0.261209	7.11e-20	0.0590545	0.0424512
KIF14	blue	31.5647	30.009	1.55562	28.4534	-0.342418	7.94e-34	0.83228	2.36e-304	-0.40945	5.92e-49	-0.0692708	0.0172715	0.100135	0.000568443	-0.565113	1.32e-100	0.263296	3.53e-20	0.0492888	0.0904403
CDK1	blue	31.6386	29.8935	1.74512	28.1484	-0.453123	7.44e-61	0.831989	5.96e-304	-0.338392	5e-33	-0.206378	7.95e-13	0.0425361	0.144044	-0.616941	8.62e-125	0.271861	1.86e-21	0.0154394	0.596073
POLQ	blue	31.0585	29.74	1.31847	28.4216	-0.377635	2.49e-41	0.834443	2.24e-307	-0.397013	7.12e-46	-0.0890888	0.0021807	0.0182284	0.531432	-0.556501	5.44e-97	0.28029	9.27e-23	0.0519775	0.0741712
RAD51	blue	30.9	29.2358	1.66419	27.5716	-0.437867	1.69e-56	0.846868	0	-0.396329	1.04e-45	-0.152948	1.28e-07	0.0307298	0.291342	-0.586136	6.85e-110	0.266218	1.31e-20	0.0624883	0.0317712
NEIL3	blue	30.5926	29.0867	1.50595	27.5807	-0.440733	2.67e-57	0.828083	1.3e-298	-0.340222	2.17e-33	-0.185808	1.24e-10	0.0159851	0.583147	-0.611893	3.09e-122	0.250038	2.72e-18	0.00840718	0.772874
LMNB1	blue	29.5751	28.6563	0.918866	27.7374	-0.377102	3.29e-41	0.825567	3.04e-295	-0.333959	3.67e-32	-0.14397	6.76e-07	0.0628667	0.030749	-0.547619	2.26e-93	0.276998	3.03e-22	0.0853255	0.00334068
AURKB	blue	32.3735	28.5743	3.7992	24.7751	-0.481967	1.01e-69	0.87502	0	-0.506839	4.44e-78	-0.062536	0.0316407	-0.0134832	0.643444	-0.575616	3.68e-105	0.279748	1.13e-22	0.131918	5.4e-06
AURKA	blue	30.72	28.422	2.29796	26.124	-0.447265	3.72e-59	0.869693	0	-0.411218	2.11e-49	-0.162831	1.83e-08	0.0285463	0.327001	-0.615608	4.12e-124	0.312161	4.17e-28	0.0565973	0.0518349
RAD54L	blue	30.1116	28.3464	1.76519	26.5812	-0.457614	3.52e-62	0.86354	0	-0.474351	2.69e-67	-0.0512123	0.0785374	-0.018522	0.52484	-0.567601	1.14e-101	0.278974	1.49e-22	0.111645	0.000120683
CDC20	blue	31.6754	28.1272	3.54819	24.579	-0.43897	8.34e-57	0.884574	0	-0.542798	1.87e-91	-0.00699617	0.810193	0.0368321	0.205925	-0.565159	1.26e-100	0.279867	1.08e-22	0.151211	1.78e-07
CCNB1	blue	30.3905	28.1099	2.28062	25.8293	-0.492477	3.61e-73	0.84357	0	-0.327225	7.13e-31	-0.213243	1.3e-13	-0.000742548	0.979663	-0.637235	1.51e-135	0.270794	2.7e-21	-0.0130694	0.65366
ESPL1	blue	29.0218	28.0335	0.988295	27.0452	-0.431313	1.08e-54	0.791858	9.17e-255	-0.296302	2.32e-25	-0.200412	3.64e-12	0.00433251	0.881764	-0.564349	2.79e-100	0.252013	1.45e-18	0.0297548	0.306929
CENPE	blue	29.6847	27.955	1.72968	26.2254	-0.360909	1.2e-37	0.829133	4.93e-300	-0.382991	1.48e-42	-0.111955	0.000115508	0.0453932	0.118968	-0.564794	1.81e-100	0.275111	5.93e-22	0.0206831	0.477634
BIRC5	blue	30.9179	27.8202	3.09765	24.7226	-0.483352	3.61e-70	0.854277	0	-0.428202	7.51e-54	-0.143742	7.04e-07	0.0114286	0.694801	-0.610388	1.75e-121	0.272246	1.63e-21	0.0480254	0.0990184
CDC45	blue	29.6939	27.7481	1.94573	25.8024	-0.463377	6.55e-64	0.849651	0	-0.437146	2.68e-56	-0.108104	0.00019762	-0.00770055	0.791504	-0.580603	2.21e-107	0.259725	1.17e-19	0.0822839	0.00466141
CENPF	blue	28.999	27.5791	1.41997	26.1591	-0.347977	5.99e-35	0.819743	1.19e-287	-0.384182	7.85e-43	-0.0884132	0.00235701	0.109434	0.000164484	-0.571463	2.44e-103	0.237816	1.2e-16	0.0194085	0.505193
ANLN	blue	29.1054	27.5462	1.55924	25.9869	-0.311693	5.06e-28	0.845913	0	-0.459269	1.13e-62	-0.0275407	0.344337	0.147733	3.4e-07	-0.561322	5.3e-99	0.237954	1.15e-16	0.0676005	0.0201612
MYBL2	blue	29.396	27.1432	2.25279	24.8904	-0.38728	1.49e-43	0.86751	0	-0.494343	8.56e-74	-0.0574891	0.048246	0.0636324	0.0287666	-0.52768	1.24e-85	0.276553	3.55e-22	0.147395	3.62e-07
IQGAP3	blue	27.8988	26.742	1.1568	25.5852	-0.40572	5.13e-48	0.787786	2.2e-250	-0.335097	2.21e-32	-0.16647	8.66e-09	0.107221	0.000222957	-0.579055	1.09e-106	0.237904	1.17e-16	0.0275505	0.344165
KIF18A	blue	27.8539	26.3533	1.50055	24.8528	-0.360997	1.15e-37	0.859661	0	-0.422977	1.87e-52	-0.0411949	0.15713	0.030369	0.297047	-0.55783	1.53e-97	0.272443	1.52e-21	0.0353695	0.224523
NEK2	blue	28.639	26.3282	2.31081	24.0174	-0.456641	6.84e-62	0.779553	8.12e-242	-0.230551	1.03e-15	-0.286655	8.97e-24	0.11276	0.000103018	-0.656282	2.09e-146	0.257668	2.3e-19	-0.0132088	0.650212
NUF2	blue	28.1443	26.1666	1.9777	24.1889	-0.478077	1.78e-68	0.840225	0	-0.370693	8.92e-40	-0.16017	3.12e-08	0.0204996	0.481552	-0.622768	8.48e-128	0.264103	2.68e-20	0.0276127	0.343076
CDCA3	blue	29.906	26.1575	3.74849	22.409	-0.508199	1.48e-78	0.866154	0	-0.477817	2.15e-68	-0.0831929	0.0042242	-0.0497769	0.0872904	-0.582448	3.26e-108	0.24973	3e-18	0.0834426	0.00411082
CDC25C	blue	27.7981	26.0924	1.70568	24.3868	-0.486037	4.83e-71	0.77063	6.12e-233	-0.218149	3.45e-14	-0.297282	1.59e-25	0.0356139	0.221335	-0.621549	3.65e-127	0.274962	6.25e-22	-0.0181003	0.534323
HMMR	blue	26.687	25.1579	1.52915	23.6287	-0.429745	2.88e-54	0.793301	2.44e-256	-0.27597	4.37e-22	-0.213433	1.24e-13	0.0665583	0.0221703	-0.623266	4.66e-128	0.285544	1.35e-23	0.0243891	0.402375
SPC25	blue	26.4629	24.721	1.74188	22.9791	-0.461222	2.93e-63	0.797331	8.29e-261	-0.273536	1.03e-21	-0.248698	4.16e-18	0.0674809	0.0203834	-0.619595	3.75e-126	0.297925	1.24e-25	0.0206002	0.479402
PTTG1	blue	28.3038	24.5881	3.7157	20.8724	-0.475998	8.13e-68	0.833439	5.72e-306	-0.409407	6.08e-49	-0.144412	6.24e-07	0.0236645	0.416506	-0.57745	5.67e-106	0.32248	5.52e-30	0.122804	2.32e-05
ARHGAP11A	blue	25.7574	24.4988	1.25853	23.2403	-0.347708	6.8e-35	0.808144	2.58e-273	-0.400723	8.86e-47	-0.0762141	0.00878814	0.0135726	0.641245	-0.528293	7.28e-86	0.258178	1.94e-19	0.0349279	0.230366
RRM2	blue	25.7457	24.4272	1.31854	23.1086	-0.391527	1.48e-44	0.804015	1.9e-268	-0.348172	5.47e-35	-0.185131	1.45e-10	0.0931105	0.00135825	-0.578508	1.92e-106	0.315202	1.19e-28	0.0879127	0.00249591
UBE2T	blue	27.814	24.3424	3.47158	20.8709	-0.526186	4.48e-85	0.835155	0	-0.323714	3.25e-30	-0.240663	5.06e-17	0.00126519	0.965356	-0.659841	1.59e-148	0.269283	4.56e-21	-0.0244737	0.400746
MAD2L1	blue	25.9074	24.3271	1.58025	22.7469	-0.455139	1.9e-61	0.864336	0	-0.422044	3.3e-52	-0.0943866	0.00116433	-0.0711397	0.0144741	-0.581759	6.68e-108	0.217283	4.37e-14	-0.00529305	0.855812
RACGAP1	blue	25.3578	24.0246	1.33326	22.6913	-0.383989	8.71e-43	0.800538	1.95e-264	-0.294359	4.9e-25	-0.19392	1.8e-11	0.0197812	0.497048	-0.580024	4.03e-107	0.242612	2.78e-17	-0.0530923	0.0681661
OIP5	blue	25.1403	23.4175	1.7228	21.6947	-0.471046	2.9e-66	0.829733	7.51e-301	-0.363853	2.79e-38	-0.173315	2.03e-09	0.00168043	0.953997	-0.594423	9.67e-114	0.280773	7.78e-23	0.0592225	0.0418657
ASF1B	blue	25.2573	23.341	1.9163	21.4247	-0.490558	1.57e-72	0.775454	1.09e-237	-0.268868	5.27e-21	-0.254263	7e-19	0.0223025	0.443841	-0.612687	1.23e-122	0.277784	2.29e-22	0.0376812	0.195655
ERCC6L	blue	23.9663	22.6673	1.299	21.3683	-0.372743	3.13e-40	0.823709	8.64e-293	-0.371922	4.77e-40	-0.118039	4.77e-05	0.0673388	0.0206501	-0.579381	7.81e-107	0.264829	2.1e-20	0.0333172	0.252594
FAM64A	blue	24.6927	22.6115	2.08126	20.5302	-0.469152	1.12e-65	0.854072	0	-0.491771	6.2e-73	-0.0378186	0.19403	-0.0251198	0.388423	-0.56657	3.15e-101	0.20528	1.06e-12	0.0530249	0.0685176
RAD51AP1	blue	23.971	22.5476	1.42336	21.1242	-0.389964	3.47e-44	0.873651	0	-0.485152	9.39e-71	0.0136845	0.638497	-0.0318823	0.273615	-0.538202	1.18e-89	0.266157	1.34e-20	0.0810482	0.00532126
TOP2A	blue	23.5861	22.3739	1.21213	21.1618	-0.38937	4.8e-44	0.75251	4.26e-216	-0.226231	3.59e-15	-0.232488	5.86e-16	0.0736888	0.0113049	-0.595443	3.19e-114	0.25852	1.74e-19	-0.0329462	0.257917
CDKN3	blue	24.0195	22.2796	1.73988	20.5397	-0.415375	1.82e-50	0.80668	1.42e-271	-0.342297	8.4e-34	-0.202026	2.42e-12	0.0945917	0.00113565	-0.579519	6.78e-107	0.310172	9.42e-28	0.0720856	0.0132169
STIL	blue	24.2413	22.1859	2.05545	20.1304	-0.342617	7.25e-34	0.860017	0	-0.492891	2.62e-73	0.0538722	0.0642073	0.00908173	0.755211	-0.538306	1.08e-89	0.297221	1.62e-25	0.076635	0.0084212
TRIP13	blue	23.5397	22.1064	1.43327	20.6731	-0.412574	9.51e-50	0.881278	0	-0.497831	5.68e-75	-0.0147859	0.611722	-0.0227601	0.434544	-0.546741	5.07e-93	0.209303	3.71e-13	0.0449409	0.122693
DTL	blue	22.5486	21.448	1.10061	20.3474	-0.406924	2.56e-48	0.742184	3.87e-207	-0.206215	8.29e-13	-0.270113	3.42e-21	0.0683827	0.0187592	-0.590796	4.83e-112	0.241518	3.89e-17	-0.0568017	0.0509932
SPAG5	blue	22.7584	21.4345	1.32393	20.1106	-0.44698	4.49e-59	0.788547	3.4e-251	-0.292911	8.52e-25	-0.249445	3.28e-18	0.0194813	0.503597	-0.598469	1.16e-115	0.259098	1.43e-19	-0.0117943	0.685549
GINS1	blue	22.6846	21.2872	1.39746	19.8897	-0.419906	1.2e-51	0.849182	0	-0.379943	7.43e-42	-0.119139	4.05e-05	0.0180566	0.535309	-0.588427	6.06e-111	0.251822	1.54e-18	0.0158833	0.58555
ZWINT	blue	21.9013	20.2441	1.65714	18.587	-0.492308	4.11e-73	0.768167	1.46e-230	-0.240095	6.02e-17	-0.296091	2.52e-25	0.000452055	0.987618	-0.616875	9.31e-125	0.226733	3.11e-15	-0.0282546	0.331969
PBK	blue	21.4294	20.1393	1.29007	18.8493	-0.476088	7.62e-68	0.763246	6.8e-226	-0.263234	3.6e-20	-0.237337	1.39e-16	0.00643598	0.825135	-0.617229	6.14e-125	0.224397	6.04e-15	-0.0347433	0.232841
BLM	blue	20.548	19.644	0.904003	18.74	-0.322987	4.44e-30	0.847048	0	-0.488601	6.96e-72	0.0557505	0.0554462	-0.00947102	0.745075	-0.458844	1.51e-62	0.229319	1.48e-15	0.118859	4.22e-05
SHCBP1	blue	20.6897	19.5531	1.13658	18.4165	-0.332331	7.57e-32	0.825704	2e-295	-0.442259	9.93e-58	-0.0738181	0.011162	0.117161	5.44e-05	-0.545732	1.28e-92	0.318042	3.62e-29	0.13983	1.41e-06
CDC25A	blue	20.8688	19.478	1.39073	18.0873	-0.449793	6.94e-60	0.883484	0	-0.554168	4.97e-96	0.0382313	0.189206	-0.120236	3.43e-05	-0.527129	1.99e-85	0.23146	7.91e-16	0.0660542	0.0232031
CDCA2	blue	19.4167	18.281	1.13574	17.1453	-0.352931	5.73e-36	0.850145	0	-0.554572	3.39e-96	0.0916527	0.00161597	0.0341604	0.240778	-0.518473	3.12e-82	0.27967	1.16e-22	0.140158	1.33e-06
GSG2	blue	18.8096	17.7341	1.07548	16.6586	-0.331759	9.76e-32	0.838687	0	-0.538836	6.7e-90	0.0708478	0.014883	-0.0159405	0.5842	-0.491529	7.47e-73	0.263136	3.72e-20	0.1562	6.84e-08
FANCI	blue	18.3913	17.6423	0.749042	16.8932	-0.401214	6.71e-47	0.779795	4.61e-242	-0.28801	5.41e-24	-0.160633	2.85e-08	-0.00169749	0.953531	-0.552999	1.5e-95	0.239068	8.22e-17	-0.0176795	0.543869
E2F2	blue	18.1774	17.325	0.85244	16.4726	-0.392915	6.9e-45	0.821594	4.93e-290	-0.495863	2.63e-74	0.00757827	0.79474	-0.0275938	0.343407	-0.497799	5.82e-75	0.28667	8.92e-24	0.165167	1.13e-08
CENPI	blue	19.1749	17.2983	1.87662	15.4217	-0.233166	4.8e-16	0.786811	2.38e-249	-0.401271	6.5e-47	-0.00885282	0.761191	0.0974648	0.000796859	-0.472262	1.21e-66	0.250631	2.25e-18	0.0430903	0.138887
EZH2	blue	18.4676	17.0647	1.40283	15.6619	-0.45718	4.74e-62	0.844644	0	-0.462563	1.16e-63	-0.0291334	0.317145	-0.0319512	0.272579	-0.560653	1.01e-98	0.24862	4.27e-18	0.0971462	0.000829166
CLSPN	blue	18.5229	16.7892	1.73378	15.0554	-0.25534	4.93e-19	0.753397	6.91e-217	-0.362457	5.57e-38	-0.0632043	0.0298608	0.103948	0.000346005	-0.492926	2.56e-73	0.281952	5.07e-23	0.0820261	0.00479264
PLK4	blue	17.608	16.6063	1.0017	15.6046	-0.332923	5.82e-32	0.79066	1.83e-253	-0.358	4.97e-37	-0.0602634	0.0383884	0.0131131	0.652579	-0.513861	1.45e-80	0.219566	2.33e-14	0.0212819	0.464978
FAM72A	blue	17.3861	16.4464	0.93964	15.5068	-0.352352	7.56e-36	0.823207	3.92e-292	-0.431861	7.65e-55	-0.043784	0.132634	0.0363141	0.212379	-0.522498	1.05e-83	0.263541	3.25e-20	0.0520457	0.0737917
PKMYT1	blue	20.4404	16.1237	4.31662	11.8071	-0.483312	3.72e-70	0.706281	4.53e-179	-0.241997	3.36e-17	-0.304158	1.06e-26	0.084777	0.00355024	-0.593963	1.59e-113	0.216419	5.53e-14	0.0378123	0.194103
DIAPH3	blue	16.5462	15.8632	0.683006	15.1802	-0.318406	3.11e-29	0.794412	1.46e-257	-0.442603	7.94e-58	0.0029721	0.918733	0.0488355	0.0934472	-0.505297	1.53e-77	0.207747	5.57e-13	0.0243337	0.403446
E2F1	blue	18.7975	15.8107	2.98683	12.8239	-0.533801	5.91e-88	0.773536	8.72e-236	-0.367535	4.42e-39	-0.196231	1.03e-11	-0.0968181	0.000863717	-0.572664	7.29e-104	0.235143	2.67e-16	0.0302868	0.298357
KPNA2	blue	17.1332	15.4388	1.69444	13.7444	-0.39648	9.59e-46	0.837953	0	-0.429689	2.98e-54	-0.111763	0.000118688	0.0316829	0.276628	-0.574554	1.08e-104	0.299118	7.76e-26	0.0313915	0.281072
TACC3	blue	18.0497	15.3376	2.71216	12.6254	-0.44391	3.38e-58	0.744591	3.45e-209	-0.361123	1.08e-37	-0.174625	1.53e-09	0.0270935	0.352231	-0.506584	5.45e-78	0.279014	1.47e-22	0.176249	1.07e-09
WDR62	blue	16.2959	14.7316	1.56428	13.1673	-0.481421	1.52e-69	0.73191	1.21e-198	-0.297976	1.21e-25	-0.216089	6.05e-14	0.00207268	0.943275	-0.574501	1.14e-104	0.245348	1.19e-17	0.0590846	0.0423459
MND1	blue	15.3809	14.4347	0.946263	13.4884	-0.42875	5.35e-54	0.817026	3.35e-284	-0.428635	5.74e-54	-0.0564199	0.0525746	-0.043907	0.131548	-0.521591	2.26e-83	0.238663	9.29e-17	0.0653036	0.0248181
KIAA1524	blue	15.2747	14.0667	1.20803	12.8586	-0.22893	1.65e-15	0.791099	6.11e-254	-0.455041	2.03e-61	0.0579987	0.0462907	0.081442	0.00510236	-0.435831	6.22e-56	0.263623	3.16e-20	0.0891188	0.00217315
MCM2	blue	14.6069	13.5262	1.08067	12.4455	-0.433159	3.38e-55	0.811299	4.09e-277	-0.436235	4.8e-56	-0.0446405	0.125217	-0.0487406	0.0940864	-0.542633	2.18e-91	0.196412	9.82e-12	0.0263898	0.364882
CKS2	blue	16.7667	13.3034	3.46326	9.84017	-0.529476	2.61e-86	0.80192	5.07e-266	-0.348305	5.14e-35	-0.191096	3.56e-11	-0.0322423	0.268232	-0.629383	2.73e-131	0.268427	6.13e-21	0.0241474	0.407056
FAM72D	blue	14.0087	13.1745	0.834208	12.3403	-0.385972	3.01e-43	0.809328	9.86e-275	-0.441384	1.75e-57	-0.0431514	0.138327	0.0117209	0.687402	-0.53248	1.89e-87	0.225692	4.18e-15	0.036903	0.205054
TYMS	blue	13.7562	13.1367	0.619512	12.5171	-0.387876	1.08e-43	0.795632	6.52e-259	-0.447039	4.32e-59	-0.00880088	0.76255	-0.0248289	0.393942	-0.489233	4.31e-72	0.223208	8.45e-15	0.104501	0.000321551
CDC6	blue	12.9104	12.108	0.802416	11.3056	-0.407939	1.42e-48	0.759703	1.33e-222	-0.293616	6.51e-25	-0.187364	8.6e-11	0.00840258	0.772995	-0.569843	1.23e-102	0.252292	1.32e-18	-0.0131823	0.650866
ZNF367	blue	12.3929	11.8353	0.557611	11.2777	-0.346484	1.21e-34	0.715646	5.71e-186	-0.283104	3.33e-23	-0.12265	2.37e-05	-0.0320931	0.270455	-0.491455	7.91e-73	0.232011	6.74e-16	-0.0238969	0.411943
CCNE2	blue	12.8932	11.7611	1.13209	10.629	-0.361653	8.29e-38	0.745993	2.16e-210	-0.243251	2.29e-17	-0.216801	4.98e-14	0.0565327	0.0521031	-0.566205	4.51e-101	0.251453	1.73e-18	-0.0422217	0.147034
CENPO	blue	12.3641	11.548	0.816058	10.732	-0.327766	5.64e-31	0.807147	3.96e-272	-0.505308	1.52e-77	0.0554281	0.0568748	-0.0138448	0.634569	-0.475973	8.28e-68	0.220907	1.61e-14	0.0740765	0.0108812
FANCA	blue	12.2109	11.2197	0.991257	10.2284	-0.407187	2.2e-48	0.820529	1.17e-288	-0.540286	1.82e-90	0.068984	0.0177402	-0.0767974	0.0082833	-0.492632	3.2e-73	0.325622	1.43e-30	0.201737	2.6e-12
SGOL2	blue	12.2051	10.9405	1.26461	9.67591	-0.248742	4.1e-18	0.756194	2.11e-219	-0.370817	8.38e-40	0.00113207	0.969	0.0554026	0.0569892	-0.457985	2.73e-62	0.219436	2.42e-14	0.00937073	0.747682
ECT2	blue	12.3928	10.6309	1.76188	8.86907	-0.293162	7.74e-25	0.710753	2.49e-182	-0.262926	3.99e-20	-0.135418	3.01e-06	0.0815629	0.00503681	-0.532672	1.6e-87	0.205234	1.07e-12	-0.0616684	0.0340863
CASC5	blue	13.6047	10.5692	3.03543	7.53379	-0.179508	5.2e-10	0.644505	1.33e-139	-0.252222	1.35e-18	-0.0918278	0.00158278	0.143891	6.85e-07	-0.446279	7.14e-59	0.22842	1.91e-15	0.0227583	0.434581
CENPM	blue	14.2618	10.38	3.88178	6.49827	-0.536032	8.19e-89	0.698956	7.35e-174	-0.277282	2.74e-22	-0.255069	5.39e-19	-0.0551755	0.0580155	-0.580052	3.91e-107	0.205329	1.04e-12	0.0574009	0.0485914
FEN1	blue	11.9645	10.1994	1.76514	8.43426	-0.458169	2.41e-62	0.787561	3.82e-250	-0.414334	3.37e-50	-0.10358	0.000363293	-0.0425733	0.143693	-0.542798	1.87e-91	0.262603	4.45e-20	0.0662039	0.0228921
H2AFZ	blue	12.6031	10.1499	2.4532	7.69668	-0.509248	6.32e-79	0.776926	3.68e-239	-0.359844	2.02e-37	-0.183301	2.2e-10	-0.0833623	0.00414697	-0.557248	2.67e-97	0.212544	1.57e-13	0.0130786	0.653432
E2F7	blue	10.5766	9.97228	0.604275	9.368	-0.320619	1.22e-29	0.715858	3.95e-186	-0.268876	5.25e-21	-0.0988176	0.00067222	0.0616997	0.0339953	-0.515049	5.42e-81	0.212605	1.55e-13	-0.013108	0.652704
MCM6	blue	10.2807	9.56777	0.712971	8.8548	-0.225176	4.84e-15	0.817746	4.14e-285	-0.565855	6.38e-101	0.146164	4.54e-07	0.0474382	0.103221	-0.385255	4.42e-43	0.2436	2.05e-17	0.145691	4.95e-07
CENPN	blue	10.7852	9.34212	1.44309	7.89903	-0.334055	3.52e-32	0.852396	0	-0.647883	1.6e-141	0.162994	1.77e-08	-0.0499366	0.0862794	-0.437766	1.81e-56	0.239091	8.16e-17	0.162632	1.9e-08
HELLS	blue	9.8218	9.23224	0.589557	8.64268	-0.338215	5.42e-33	0.723255	8.71e-192	-0.26996	3.61e-21	-0.11782	4.93e-05	0.0389392	0.181137	-0.531081	6.44e-87	0.25119	1.88e-18	0.0224913	0.439991
STMN1	blue	10.3301	9.09797	1.23209	7.86589	-0.378767	1.38e-41	0.82172	3.39e-290	-0.548769	7.78e-94	0.10383	0.000351481	-0.0661469	0.0230101	-0.425968	2.99e-53	0.174985	1.41e-09	0.0878405	0.00251656
DSCC1	blue	10.205	9.00072	1.20429	7.79643	-0.354786	2.35e-36	0.841255	0	-0.548577	9.3e-94	0.0826481	0.00448155	-0.0867209	0.0028573	-0.469827	6.93e-66	0.202738	2.02e-12	0.0222456	0.445004
TK1	blue	12.1608	8.93188	3.22891	5.70297	-0.495827	2.71e-74	0.703766	2.91e-177	-0.282298	4.46e-23	-0.254555	6.37e-19	0.0188868	0.516709	-0.592206	1.06e-112	0.242574	2.82e-17	0.0306007	0.293375
NCAPG2	blue	9.81887	8.83711	0.981755	7.85536	-0.294633	4.41e-25	0.747705	7.12e-212	-0.410417	3.37e-49	0.0405113	0.164136	-0.0442676	0.128405	-0.439817	4.83e-57	0.18139	3.4e-10	-0.0117203	0.687416
CENPK	blue	9.07402	8.8066	0.267421	8.53918	-0.33219	8.06e-32	0.668809	5.43e-154	-0.171022	3.32e-09	-0.186752	9.93e-11	0.028403	0.329436	-0.472259	1.21e-66	0.22784	2.26e-15	0.0449248	0.122827
DNA2	blue	9.44952	8.68098	0.768536	7.91244	-0.361377	9.5e-38	0.739605	5.73e-205	-0.343516	4.79e-34	-0.059349	0.0414295	-0.0338695	0.244809	-0.494536	7.37e-74	0.188188	7.09e-11	-0.00320318	0.912439
TIMELESS	blue	9.20042	8.42897	0.771453	7.65752	-0.439408	6.29e-57	0.663064	1.82e-150	-0.112857	0.000101605	-0.345291	2.1e-34	-0.0396811	0.172958	-0.564176	3.31e-100	0.243647	2.02e-17	-0.0491234	0.0915281
POC1A	blue	10.7117	8.36412	2.34755	6.01656	-0.490061	2.29e-72	0.678915	2.19e-160	-0.201216	2.97e-12	-0.304048	1.11e-26	0.0119181	0.682425	-0.575639	3.6e-105	0.222147	1.14e-14	0.0248965	0.392656
CHEK1	blue	9.35835	8.35666	1.00169	7.35497	-0.356042	1.28e-36	0.833013	2.25e-305	-0.594872	5.93e-114	0.127336	1.14e-05	-0.0397615	0.172088	-0.49072	1.39e-72	0.200546	3.52e-12	0.0804184	0.00568906
DBF4	blue	9.30662	8.35217	0.95445	7.39772	-0.356467	1.05e-36	0.829371	2.34e-300	-0.534547	3.06e-88	0.104077	0.000340153	-0.0914265	0.00165976	-0.451232	2.65e-60	0.221907	1.22e-14	0.105214	0.000292343
CENPL	blue	9.34924	8.35016	0.999073	7.35109	-0.328657	3.82e-31	0.763769	2.2e-226	-0.422275	2.87e-52	-0.0145081	0.618427	0.0350949	0.228144	-0.497693	6.32e-75	0.164778	1.23e-08	0.0033927	0.907281
EME1	blue	9.20788	8.34371	0.864165	7.47955	-0.438456	1.16e-56	0.724165	1.71e-192	-0.23942	7.38e-17	-0.247512	6.05e-18	-0.000464386	0.987281	-0.566724	2.71e-101	0.266458	1.21e-20	-0.000194487	0.994673
FANCD2	blue	8.84771	8.23592	0.611795	7.62412	-0.356878	8.57e-37	0.724552	8.5e-193	-0.308287	2.02e-27	-0.0932614	0.00133387	-0.0308936	0.288776	-0.507498	2.61e-78	0.172734	2.3e-09	0.0207703	0.475779
PRR11	blue	11.0669	8.15518	2.91174	5.24344	-0.144995	5.61e-07	0.705182	2.81e-178	-0.412432	1.03e-49	0.0532398	0.0674021	0.107469	0.00021556	-0.398055	3.98e-46	0.205748	9.35e-13	0.0646562	0.0262882
SMC4	blue	9.10633	7.95149	1.15484	6.79665	-0.311245	6.07e-28	0.721054	4.39e-190	-0.363187	3.88e-38	-0.0271405	0.351396	0.00760604	0.794005	-0.496453	1.67e-74	0.257838	2.18e-19	0.0212288	0.466092
PCNA	blue	8.85464	7.89443	0.960212	6.93422	-0.451303	2.53e-60	0.767284	1.03e-229	-0.327195	7.23e-31	-0.143757	7.02e-07	-0.0466454	0.109117	-0.559146	4.33e-98	0.275153	5.84e-22	0.014277	0.624031
DONSON	blue	8.65132	7.85908	0.792242	7.06684	-0.311605	5.24e-28	0.824043	3.14e-293	-0.54839	1.11e-93	0.0991182	0.000647108	0.0223029	0.443833	-0.447926	2.4e-59	0.276149	4.1e-22	0.124267	1.85e-05
TCF19	blue	7.95037	7.59014	0.360229	7.22991	-0.316649	6.49e-29	0.767728	3.86e-230	-0.509321	5.96e-79	0.109399	0.00016529	-0.0815291	0.00505507	-0.384825	5.57e-43	0.245351	1.19e-17	0.126346	1.33e-05
TUBA1C	blue	11.5028	7.55931	3.94351	3.6158	-0.381976	2.54e-42	0.798855	1.59e-262	-0.502804	1.12e-76	-0.0508244	0.0808295	0.114398	8.14e-05	-0.540304	1.79e-90	0.291827	1.29e-24	0.130323	7.02e-06
WDHD1	blue	9.12154	7.55264	1.56891	5.98373	-0.209205	3.8e-13	0.695158	3.2e-171	-0.309502	1.24e-27	-0.0157171	0.58948	0.0596033	0.040564	-0.429079	4.36e-54	0.182373	2.72e-10	-0.0487417	0.0940788
ATAD2	blue	8.84796	7.52984	1.31812	6.21172	-0.369744	1.45e-39	0.718468	4.19e-188	-0.297755	1.32e-25	-0.114802	7.68e-05	-0.0710166	0.0146454	-0.528136	8.33e-86	0.186814	9.79e-11	-0.0740645	0.010894
RAD54B	blue	8.20985	7.20095	1.00891	6.19204	-0.353809	3.76e-36	0.759664	1.44e-222	-0.341923	9.97e-34	-0.0762398	0.00876531	-0.0396176	0.173647	-0.513133	2.63e-80	0.176417	1.03e-09	-0.0615151	0.0345349
CCNE1	blue	8.8973	6.86168	2.03561	4.82607	-0.316396	7.22e-29	0.839428	0	-0.696685	2.81e-172	0.239862	6.46e-17	-0.0158934	0.585311	-0.400325	1.11e-46	0.266923	1.03e-20	0.20672	7.28e-13
UBE2S	blue	15.0135	6.77477	8.23871	-1.46394	-0.518058	4.42e-82	0.70789	3.1e-180	-0.382521	1.9e-42	-0.169345	4.75e-09	-0.0684951	0.0185649	-0.52438	2.11e-84	0.196502	9.61e-12	0.0593524	0.0414176
ZNF695	blue	7.61226	6.76299	0.849261	5.91373	-0.339176	3.5e-33	0.816026	6.04e-283	-0.564651	2.08e-100	0.134679	3.41e-06	-0.00341109	0.90678	-0.465785	1.21e-64	0.195639	1.19e-11	0.0885822	0.00231171
MCM4	blue	7.08353	6.08222	1.00131	5.08091	-0.306835	3.64e-27	0.754584	5.98e-218	-0.415682	1.51e-50	0.020327	0.48525	0.0029207	0.920133	-0.505012	1.93e-77	0.144551	6.08e-07	-0.0418462	0.150667
ARHGAP11B	blue	7.20312	5.96179	1.24133	4.72046	-0.212138	1.75e-13	0.638958	1.69e-136	-0.340022	2.38e-33	0.0260936	0.370291	0.0022781	0.937664	-0.376104	5.52e-41	0.217594	4.01e-14	0.0665137	0.0222601
CDC7	blue	6.38759	5.9494	0.438194	5.5112	-0.352974	5.62e-36	0.768597	5.66e-231	-0.442877	6.64e-58	0.0448099	0.123789	-0.0621426	0.0327303	-0.462337	1.35e-63	0.262726	4.27e-20	0.0730134	0.0120783
C16orf59	blue	13.3193	5.89727	7.42204	-1.52477	-0.535804	1e-88	0.617158	6.68e-125	-0.173867	1.8e-09	-0.32344	3.66e-30	-0.0175624	0.546541	-0.575375	4.7e-105	0.154011	1.04e-07	-0.0228272	0.43319
FANCB	blue	7.13496	5.82642	1.30854	4.51788	-0.210221	2.91e-13	0.759694	1.35e-222	-0.532371	2.08e-87	0.190062	4.55e-11	-0.01491	0.608736	-0.382406	2.02e-42	0.222537	1.02e-14	0.0916596	0.00161464
PIF1	blue	7.69477	5.75959	1.93519	3.8244	-0.343502	4.82e-34	0.736272	3.35e-202	-0.548266	1.24e-93	0.094069	0.00121005	-0.037005	0.203803	-0.341317	1.32e-33	0.243115	2.38e-17	0.277295	2.72e-22
RFC4	blue	6.87911	5.64607	1.23305	4.41302	-0.432196	6.2e-55	0.809025	2.28e-274	-0.532181	2.46e-87	0.0986018	0.00069081	-0.110335	0.000145081	-0.496612	1.47e-74	0.252223	1.35e-18	0.0783596	0.00705638
RECQL4	blue	10.8724	5.57506	5.2973	0.277764	-0.517271	8.54e-82	0.653313	1.16e-144	-0.279665	1.16e-22	-0.228295	1.98e-15	-0.0638424	0.0282424	-0.535204	1.71e-88	0.178762	6.14e-10	0.0536647	0.0652416
RNASEH2A	blue	11.4373	5.43391	6.0034	-0.569486	-0.516682	1.4e-81	0.661077	2.88e-149	-0.262468	4.66e-20	-0.237303	1.4e-16	-0.0402759	0.166602	-0.545861	1.14e-92	0.216571	5.3e-14	0.0249446	0.391741
GPSM2	blue	5.45789	4.98049	0.477397	4.50309	-0.298471	9.99e-26	0.748939	5.98e-213	-0.497131	9.81e-75	0.131289	5.99e-06	-0.0415641	0.153441	-0.438474	1.15e-56	0.16613	9.3e-09	-0.00659721	0.820828
CHAF1B	blue	5.37484	4.90957	0.465268	4.4443	-0.405825	4.83e-48	0.75376	3.27e-217	-0.433278	3.13e-55	0.0315398	0.278804	-0.0928224	0.00140596	-0.486484	3.45e-71	0.265004	1.98e-20	0.0458648	0.115179
TUBA1B	blue	6.3846	4.88929	1.49531	3.39398	-0.308163	2.13e-27	0.698225	2.38e-173	-0.37611	5.51e-41	-0.0864809	0.00293561	0.0585743	0.0441629	-0.379979	7.29e-42	0.173015	2.17e-09	0.0933749	0.00131578
ZWILCH	blue	5.46492	4.81896	0.645958	4.17301	-0.229408	1.44e-15	0.696428	4.24e-172	-0.331479	1.1e-31	-0.00541729	0.852466	0.0861089	0.00306085	-0.442754	7.2e-58	0.185596	1.3e-10	0.0206498	0.478343
WDR76	blue	5.1035	4.79982	0.303685	4.49613	-0.305383	6.52e-27	0.61622	2.01e-124	-0.197099	8.29e-12	-0.166599	8.44e-09	-0.0337965	0.245829	-0.439972	4.37e-57	0.253518	8.91e-19	0.0129213	0.657333
KNTC1	blue	5.40388	4.50178	0.902099	3.59969	-0.31482	1.39e-28	0.627477	2.82e-130	-0.212999	1.39e-13	-0.116446	6.04e-05	-0.0832749	0.00418667	-0.440368	3.38e-57	0.181082	3.65e-10	-0.0387592	0.183164
CENPW	blue	7.24624	4.44836	2.79788	1.65048	-0.280161	9.71e-23	0.787629	3.23e-250	-0.693671	3.37e-170	0.29735	1.54e-25	-0.0629916	0.0304179	-0.293394	7.08e-25	0.188751	6.21e-11	0.205286	1.05e-12
MCM3	blue	4.78555	4.37069	0.414862	3.95582	-0.351925	9.26e-36	0.75077	1.48e-214	-0.490808	1.3e-72	0.100569	0.000537719	-0.0891711	0.00216008	-0.403687	1.64e-47	0.172132	2.62e-09	0.0606943	0.0370226
CKAP2	blue	4.94683	4.36354	0.58329	3.78025	-0.220212	1.95e-14	0.66455	2.26e-151	-0.334745	2.58e-32	-0.010267	0.724486	0.0824014	0.00460266	-0.427846	9.37e-54	0.177409	8.3e-10	0.0416771	0.152325
GEN1	blue	4.87324	4.3004	0.572841	3.72756	-0.274034	8.67e-22	0.704804	5.25e-178	-0.39332	5.52e-45	0.0601678	0.0386975	-0.0254529	0.382161	-0.400279	1.14e-46	0.227648	2.39e-15	0.0567707	0.0511198
NCAPD2	blue	4.79833	4.04706	0.751272	3.29578	-0.276033	4.27e-22	0.759539	1.88e-222	-0.605959	2.73e-119	0.264253	2.55e-20	-0.101614	0.000469838	-0.356775	9.01e-37	0.127901	1.04e-05	0.130259	7.09e-06
TUBB	blue	5.1903	4.00101	1.18929	2.81172	-0.241791	3.58e-17	0.773903	3.78e-236	-0.600069	1.98e-116	0.169153	4.94e-09	0.0603217	0.0382014	-0.351303	1.25e-35	0.194624	1.52e-11	0.134267	3.65e-06
FBXO5	blue	4.57022	3.92548	0.644741	3.28074	-0.21586	6.43e-14	0.735756	8.91e-202	-0.482718	5.79e-70	0.164516	1.3e-08	-0.0466201	0.109309	-0.354232	3.07e-36	0.179487	5.23e-10	0.0938503	0.00124249
PSRC1	blue	5.88205	3.87865	2.00339	1.87526	-0.500934	4.95e-76	0.699119	5.64e-174	-0.410412	3.38e-49	-0.0293275	0.313931	-0.134177	3.71e-06	-0.496187	2.05e-74	0.154124	1.02e-07	0.0393546	0.176523
POLE2	blue	4.09455	3.8725	0.222044	3.65046	-0.337335	8.07e-33	0.668337	1.07e-153	-0.201542	2.74e-12	-0.170814	3.48e-09	0.0432087	0.137805	-0.476605	5.22e-68	0.197718	7.12e-12	-0.0269883	0.354104
RTKN2	blue	3.88525	3.67713	0.208122	3.469	-0.206267	8.18e-13	0.674537	1.39e-157	-0.366319	8.14e-39	0.0390808	0.179555	0.111296	0.000126787	-0.383458	1.16e-42	0.200588	3.48e-12	0.130271	7.08e-06
CKS1B	blue	5.24436	3.58137	1.66299	1.91838	-0.388901	6.19e-44	0.757625	1.06e-220	-0.554799	2.73e-96	0.110259	0.000146643	-0.109343	0.00016658	-0.418223	3.31e-51	0.183919	1.91e-10	0.0438592	0.131969
TMPO	blue	4.77135	3.49755	1.2738	2.22375	-0.183823	1.96e-10	0.647619	2.26e-141	-0.364286	2.25e-38	0.120933	3.09e-05	-0.0933674	0.00131698	-0.298017	1.19e-25	0.166715	8.23e-09	0.0477328	0.101095
PDSS1	blue	5.26164	3.48301	1.77864	1.70437	-0.294251	5.1e-25	0.799376	4.09e-263	-0.68865	8.57e-167	0.301193	3.44e-26	-0.0833708	0.00414312	-0.349751	2.6e-35	0.171037	3.31e-09	0.136139	2.66e-06
HMGB2	blue	3.60595	3.43324	0.172711	3.26053	-0.405675	5.27e-48	0.649508	1.87e-142	-0.293738	6.21e-25	-0.0771773	0.00796857	-0.196627	9.31e-12	-0.362308	6e-38	0.162066	2.14e-08	0.0224399	0.441037
INCENP	blue	3.99512	3.41513	0.579996	2.83513	-0.204063	1.44e-12	0.681329	5.96e-162	-0.503246	7.9e-77	0.151322	1.74e-07	0.0104772	0.719082	-0.346458	1.22e-34	0.154103	1.03e-07	0.119742	3.7e-05
CCT5	blue	4.1683	3.38405	0.784248	2.59981	-0.362461	5.56e-38	0.767445	7.21e-230	-0.465187	1.85e-64	-0.00631908	0.828262	-0.0301578	0.30042	-0.496124	2.15e-74	0.140994	1.15e-06	-0.0368714	0.205441
RAN	blue	4.404	3.36522	1.03878	2.32644	-0.396833	7.87e-46	0.760226	4.37e-223	-0.429556	3.24e-54	-0.0429497	0.140182	-0.0400056	0.169469	-0.499643	1.37e-75	0.19761	7.31e-12	0.0248884	0.39281
PRIM2	blue	4.03296	3.32349	0.709473	2.61402	-0.23237	6.06e-16	0.751637	2.54e-215	-0.507794	2.05e-78	0.180833	3.86e-10	0.0113221	0.697505	-0.404954	7.96e-48	0.186843	9.72e-11	0.0347628	0.232578
GMPS	blue	4.68994	3.30619	1.38375	1.92244	-0.283476	2.9e-23	0.776691	6.33e-239	-0.582935	1.96e-108	0.193116	2.19e-11	-0.0373521	0.199591	-0.460846	3.8e-63	0.226646	3.19e-15	0.016141	0.57948
RFC2	blue	5.99936	3.29956	2.6998	0.599757	-0.447305	3.62e-59	0.714255	6.29e-185	-0.429077	4.36e-54	-0.0379823	0.192105	-0.0857449	0.00318809	-0.451945	1.64e-60	0.13644	2.53e-06	0.0534174	0.0664923
C17orf53	blue	3.54017	3.21197	0.328192	2.88378	-0.408306	1.15e-48	0.680253	2.99e-161	-0.364585	1.94e-38	-0.0500028	0.0858629	-0.16277	1.85e-08	-0.397183	6.48e-46	0.214966	8.2e-14	0.0138846	0.633596
GINS2	blue	4.17475	3.19509	0.979662	2.21543	-0.496697	1.38e-74	0.641527	6.29e-138	-0.163167	1.71e-08	-0.298453	1.01e-25	-0.0822912	0.00465775	-0.567277	1.57e-101	0.179261	5.5e-10	-0.0992905	0.000633106
CNIH2	blue	3.70222	3.19418	0.508049	2.68613	-0.346202	1.38e-34	0.642459	1.89e-138	-0.26488	2.06e-20	-0.132268	5.1e-06	0.0783514	0.00706232	-0.438283	1.3e-56	0.122085	2.59e-05	-0.025798	0.375739
LMNB2	blue	5.40216	3.0671	2.33506	0.732036	-0.335682	1.7e-32	0.657387	4.62e-147	-0.50664	5.21e-78	0.068421	0.0186928	0.0328877	0.258765	-0.392281	9.78e-45	0.104042	0.000341759	0.177825	7.57e-10
SRPK1	blue	4.78992	3.05617	1.73374	1.32243	-0.259761	1.15e-19	0.762013	9.65e-225	-0.62772	2.1e-130	0.287424	6.74e-24	-0.0467455	0.108358	-0.42127	5.28e-52	0.154789	8.99e-08	0.0317536	0.275558
DNAJC9	blue	3.55582	3.03491	0.520909	2.514	-0.415035	2.22e-50	0.719561	6.14e-189	-0.401036	7.42e-47	-0.0247604	0.395249	-0.111594	0.000121567	-0.437737	1.84e-56	0.211304	2.19e-13	0.0574356	0.0484554
TRAIP	blue	4.02558	2.98049	1.04509	1.9354	-0.460883	3.71e-63	0.629822	1.59e-131	-0.248917	3.88e-18	-0.16706	7.66e-09	-0.0964577	0.00090319	-0.474652	2.16e-67	0.134749	3.37e-06	-0.00286194	0.921735
C1orf112	blue	3.37011	2.94685	0.423262	2.52359	-0.320852	1.1e-29	0.67777	1.2e-159	-0.345652	1.78e-34	0.0138013	0.635634	-0.0142415	0.624895	-0.438552	1.09e-56	0.143621	7.19e-07	-0.0215504	0.459364
GTPBP4	blue	4.08641	2.91894	1.16747	1.75146	-0.314156	1.83e-28	0.776594	7.94e-239	-0.659881	1.51e-148	0.257202	2.68e-19	-0.104796	0.000309137	-0.399565	1.7e-46	0.197675	7.19e-12	0.071152	0.0144572
MTBP	blue	3.91072	2.7123	1.19843	1.51387	-0.225369	4.58e-15	0.690017	1.03e-167	-0.424525	7.26e-53	0.161408	2.44e-08	-0.0784402	0.00699772	-0.347758	6.64e-35	0.166359	8.87e-09	0.0143207	0.622971
MASTL	blue	3.29152	2.68804	0.603483	2.08456	-0.279738	1.13e-22	0.706201	5.18e-179	-0.495195	4.43e-74	0.161348	2.47e-08	-0.116648	5.87e-05	-0.37367	1.94e-40	0.299162	7.63e-26	0.0286093	0.325934
DCAF13	blue	3.97238	2.64995	1.32243	1.32752	-0.373503	2.12e-40	0.69606	7.62e-172	-0.379968	7.33e-42	-0.0513179	0.0779226	-0.0451373	0.121065	-0.522284	1.26e-83	0.147058	3.85e-07	-0.0549111	0.0592301
LIN9	blue	3.52268	2.5986	0.924084	1.67451	-0.26901	5.01e-21	0.669686	1.55e-154	-0.421428	4.79e-52	0.14228	9.14e-07	-0.0870907	0.00274036	-0.379269	1.06e-41	0.178661	6.28e-10	-0.0339976	0.243028
GINS4	blue	2.83412	2.59322	0.240906	2.35231	-0.344323	3.3e-34	0.700853	3.41e-175	-0.434378	1.56e-55	0.0767251	0.00834438	-0.0734254	0.0116012	-0.436394	4.34e-56	0.13557	2.93e-06	0.0157445	0.58883
MCM7	blue	4.13647	2.58838	1.54809	1.04028	-0.381991	2.52e-42	0.691167	1.71e-168	-0.57667	1.26e-105	0.200238	3.8e-12	-0.203683	1.59e-12	-0.323616	3.39e-30	0.0726414	0.0125239	0.0968012	0.000865529
SNRPA1	blue	4.73589	2.48761	2.24828	0.239324	-0.424218	8.76e-53	0.735279	2.19e-201	-0.504032	4.22e-77	0.0476356	0.101792	-0.0961698	0.000935923	-0.449688	7.45e-60	0.216168	5.92e-14	0.0961203	0.000941652
CDC123	blue	4.07415	2.47009	1.60405	0.866036	-0.326324	1.05e-30	0.71865	3.04e-188	-0.660212	9.53e-149	0.26527	1.81e-20	-0.100231	0.000561492	-0.353582	4.2e-36	0.19669	9.17e-12	0.147246	3.72e-07
XPO5	blue	3.48903	2.41097	1.07806	1.33291	-0.267608	8.13e-21	0.737521	3.11e-203	-0.58338	1.24e-108	0.205308	1.05e-12	-0.0489726	0.0925292	-0.419926	1.19e-51	0.150917	1.88e-07	0.0157584	0.588501
NUDT5	blue	4.33201	2.37896	1.95304	0.425918	-0.392145	1.05e-44	0.720697	8.27e-190	-0.563488	6.47e-100	0.115914	6.53e-05	-0.0839492	0.00388917	-0.427235	1.37e-53	0.271504	2.11e-21	0.13055	6.76e-06
MSH6	blue	3.43995	2.36828	1.07168	1.2966	-0.223399	8.01e-15	0.695972	8.77e-172	-0.476905	4.2e-68	0.189894	4.74e-11	-0.064948	0.0256165	-0.38384	9.42e-43	0.161126	2.58e-08	-0.0280738	0.335074
LRP8	blue	3.33767	2.36753	0.970141	1.39738	-0.240815	4.83e-17	0.751841	1.67e-215	-0.640079	4.04e-137	0.242407	2.96e-17	-0.0157737	0.58814	-0.372324	3.88e-40	0.291573	1.42e-24	0.203501	1.66e-12
HDGF	blue	4.85095	2.35946	2.49149	-0.132027	-0.452273	1.32e-60	0.705764	1.07e-178	-0.49243	3.74e-73	0.0377151	0.195253	-0.0452378	0.120237	-0.515984	2.49e-81	0.169041	5.06e-09	0.0355013	0.222799
DKC1	blue	3.25666	2.32414	0.932524	1.39161	-0.409224	6.76e-49	0.775031	2.88e-237	-0.583007	1.82e-108	0.182354	2.74e-10	-0.184173	1.8e-10	-0.471791	1.7e-66	0.121255	2.94e-05	0.0291688	0.316558
POP1	blue	2.87147	2.25733	0.614148	1.64318	-0.281859	5.24e-23	0.731579	2.24e-198	-0.561651	3.86e-99	0.16458	1.28e-08	-0.0608643	0.0364952	-0.396828	7.89e-46	0.14761	3.48e-07	0.0866152	0.00289154
CKAP5	blue	4.35114	2.25427	2.09687	0.1574	-0.265226	1.83e-20	0.604603	1.26e-118	-0.2702	3.32e-21	-0.0661765	0.0229489	-0.0377595	0.194728	-0.459693	8.44e-63	0.15318	1.22e-07	-0.144643	5.98e-07
MSH2	blue	3.89691	2.17496	1.72195	0.453004	-0.244786	1.42e-17	0.681668	3.58e-162	-0.492088	4.87e-73	0.260992	7.64e-20	-0.158149	4.67e-08	-0.333281	4.97e-32	0.109796	0.000156421	-0.0358639	0.218106
C5orf34	blue	2.30385	2.12494	0.178909	1.94604	-0.2506	2.27e-18	0.685641	8.72e-165	-0.436374	4.4e-56	0.14761	3.48e-07	-0.0608962	0.0363969	-0.333476	4.55e-32	0.176765	9.57e-10	0.050592	0.0822283
MTHFD2	blue	2.64682	2.11079	0.536031	1.57476	-0.315913	8.83e-29	0.725853	8.13e-194	-0.425672	3.59e-53	0.00399298	0.89097	0.010876	0.708869	-0.47873	1.1e-68	0.182798	2.47e-10	0.0576047	0.0477967
HSPA14	blue	2.74042	2.10845	0.631979	1.47647	-0.307536	2.74e-27	0.718304	5.58e-188	-0.55979	2.33e-98	0.214333	9.72e-14	-0.121632	2.78e-05	-0.386135	2.76e-43	0.197765	7.03e-12	0.0459908	0.114183
ACTL6A	blue	2.58115	2.0047	0.576458	1.42824	-0.314228	1.78e-28	0.726571	2.21e-194	-0.414136	3.78e-50	0.0511242	0.079053	0.0111154	0.70276	-0.483898	2.4e-70	0.150934	1.87e-07	-0.0668231	0.021644
CHAF1A	blue	3.37275	1.99659	1.37616	0.62043	-0.450559	4.16e-60	0.583781	8.12e-109	-0.330517	1.69e-31	-0.0742102	0.0107383	-0.141575	1.04e-06	-0.404657	9.44e-48	0.117946	4.84e-05	0.0675476	0.0202592
RCC1	blue	2.71348	1.98568	0.7278	1.25788	-0.378962	1.24e-41	0.672562	2.46e-156	-0.374028	1.62e-40	-0.0396933	0.172825	0.0235541	0.418683	-0.495632	3.15e-74	0.189399	5.33e-11	0.0650945	0.0252849
PSMD14	blue	3.10509	1.96998	1.1351	0.834881	-0.376386	4.77e-41	0.700345	7.76e-175	-0.357715	5.7e-37	-0.122376	2.48e-05	0.0330703	0.256129	-0.52706	2.11e-85	0.286507	9.48e-24	0.0196149	0.500673
DNMT3B	blue	2.30024	1.95774	0.342492	1.61525	-0.230316	1.11e-15	0.715614	6.03e-186	-0.514628	7.67e-81	0.14178	9.99e-07	0.00162793	0.955433	-0.322884	4.65e-30	0.114527	7.99e-05	0.0714297	0.014078
[truncated: 3,726 more rows]

## Sheet: S6_mod eigengenes TCGA
Table-S6. Module eigengene values for TCGA cases.
[truncated: 920 more rows]

[truncated: 8 more sheets: S7_mod eigengenes Metabric, S8_mod eigengenes ICGC, S9_mod ontologies, S10_SOXE-mod network metrics, S11_Neural crest genesets, S12_WGCNA modules_TCGA normals, S13_Shared v excl GO enrichment, S14_methclust GO enrichment]
